# Supplementary material for: Dioscorea oppositifolia L. Attenuates Weaning-Induced Intestinal Injury by Regulating Oxidative Stress and Apoptosis in Piglets
Source: Vet Sci. 2026 Apr 8;13(4):365. doi: 10.3390/vetsci13040365 (PMC13119762; doi:10.3390/vetsci13040365)
Supplement: Supplementary file 1 [file vetsci-13-00365-s001.zip]

Archive with 20 entries (15 files):
- vetsci-4224728-raw data/
- vetsci-4224728-raw data/data Figure 2-4.xlsx
- vetsci-4224728-raw data/data Figure 5.xlsx
- vetsci-4224728-raw data/data Figure 6.xlsx
- vetsci-4224728-raw data/Figure 1.pptx
- vetsci-4224728-raw data/Figure 2A.pptx
- vetsci-4224728-raw data/Figure 3A-C.pptx
- vetsci-4224728-raw data/Figure 4A-C.pptx
- vetsci-4224728-raw data/Figure 4D/
- vetsci-4224728-raw data/Figure 4D/duodenum/
- vetsci-4224728-raw data/Figure 4D/duodenum/C3.jpg
- vetsci-4224728-raw data/Figure 4D/duodenum/H2.jpg
- vetsci-4224728-raw data/Figure 4D/ileum/
- vetsci-4224728-raw data/Figure 4D/ileum/C1.jpg
- vetsci-4224728-raw data/Figure 4D/ileum/H2.jpg
- vetsci-4224728-raw data/Figure 4D/jejunum/
- vetsci-4224728-raw data/Figure 4D/jejunum/C2.jpg
- vetsci-4224728-raw data/Figure 4D/jejunum/H1.jpg
- vetsci-4224728-raw data/Table 1.xlsx
- vetsci-4224728-supplementary-major.pdf
