# Supplementary material for: Dioscorea oppositifolia L. Attenuates Weaning-Induced Intestinal Injury by Regulating Oxidative Stress and Apoptosis in Piglets
Source: Vet Sci. 2026 Apr 8;13(4):365. doi: 10.3390/vetsci13040365 (PMC13119762; doi:10.3390/vetsci13040365)
Supplement: Supplementary file 1 [file vetsci-13-00365-s001.zip › vetsci-4224728-raw data/data Figure 2-4.xlsx]

## Sheet: Figure 2A band intensity
	duodenum	β-action	Nrf2			β-action	H0-1			β-action	keap-1
	C	57975.6	33813.1	0.58323		57975.6	16243.5	0.280178		51102.5	57934.4	1.13369
	L	63989.1	45154.7	0.705663		63989.1	51330	0.802168		41944.6	42484.8	1.01288
	H	59365.3	50564.6	0.851753		59365.3	51373.5	0.865379		40082.1	43519.7	1.08576
	C	61829.6	15702.6	0.253965		55560	25486.3	0.458717		58493.1	52918.5	0.904697
	L	49290	47271.2	0.959044		49179.6	38803.5	0.789015		57936.7	50123.7	0.865145
	H	44054.7	42991.9	0.975876		51433.4	50485.1	0.981561		58025.1	49937.8	0.860624
	C	62790.8	11340.2	0.180604		47728	24229.9	0.507667		58833.8	56918.8	0.96745
	L	54566.9	45617	0.835983		56630.9	29507.8	0.521055		58833.8	51658.5	0.878041
	H	44188.1	35566.5	0.804888		66860.5	52727.2	0.788615		55082.4	51695.9	0.938518
		C	l	H		C	l	H		C	l	H
	repeat1	0.58323	0.705663	0.851753		0.280178	0.802168	0.865379		1.13369	1.01288	1.08576
	repeat2	0.253965	0.959044	0.975876		0.458717	0.789015	0.981561		0.904697	0.865145	0.860624
	repeat3	0.180604	0.835983	0.804888		0.507667	0.521055	0.788615		0.96745	0.937841	0.938518
	jejunum	β-action	Nrf2			β-action	H0-1			β-action	keap-1
	C	41481.7	29280.9	0.705876		57582.8	14061.1	0.244189		41700.4	44294.9	1.06222
	L	41385	30529.1	0.737685		52235.9	38130.4	0.729965		46152.2	30586.5	0.662731
	H	47461.8	40734.1	0.85825		37321.6	30806.2	0.825426		33596.4	31003.9	0.922833
	C	48879.8	5881.47	0.120325		39198.9	12247.6	0.312448		53250.4	47523	0.892444
	L	53010.9	45579	0.859804		43597	35199.2	0.807378		54833.3	35036.2	0.638959
	H	54862.2	57055.6	1.03998		46149.2	31437.8	0.68122		42834.8	33900	0.791413
	C	46164.1	9504	0.205874		39221.8	9934.08	0.25328		37354.1	39873.1	1.06744
	L	51782.8	47289.9	0.913236		44599.6	34137.9	0.765431		47239.2	20601.2	0.436104
	H	53048.5	33444.6	0.630453		44885	16842.1	0.375229		40258.7	18398.4	0.457006
		C	l	H		C	l	H		C	l	H
	repeat1	0.705876	0.737685	0.85825		0.244189	0.729965	0.825426		1.06222	0.662731	0.922833
	repeat2	0.120325	0.859804	1.03998		0.312448	0.807378	0.68122		0.892444	0.638959	0.791413
	repeat3	0.205874	0.913236	0.630453		0.25328	0.765431	0.375229		1.06744	0.436104	0.457006
	ileum	β-action	Nrf2			β-action	H0-1			β-action	keap-1
	C	60996.2	13533.3	0.22187	C	60996.2	32667.8	0.535571		60996.2	54418.5	0.892161
	L	61840.2	40743.7	0.658854	L	61840.2	50563.2	0.817643		61840.2	43370.8	0.701337
	H	57010	45884.9	0.804857	H	57010	41902	0.734994		57010	39907.4	0.700007
	C	52928.4	18238.2	0.344582	C	59763.8	25984.9	0.434793		59700.6	54533.2	0.913445
	L	60456.4	31381.5	0.519077	L	49980.1	41687	0.834072		60890.5	36487.1	0.599225
	H	56652.3	39493	0.697112	H	52369.3	48553	0.927127		60002.3	39581.7	0.65967
	C	55898	19359.2	0.346331	C	55022.7	32695	0.594209		51987.7	56677.3	1.09021
	L	57637.4	55581.5	0.96433	L	49501.7	40202	0.812133		58078	52013.6	0.895583
	H	52345.1	19710.4	0.376547	H	56169.5	49315	0.877969		50031.7	40000	0.799493
		C	l	H		C	l	H		C	l	H
	repeat1	0.22187	0.658854	0.804857		0.535571	0.817643	0.734994		0.892161	0.701337	0.700007
	repeat2	0.344582	0.519077	0.697112		0.434793	0.834072	0.927127		0.913445	0.599225	0.65967
	repeat3	0.346331	0.96433	0.376547		0.594209	0.812133	0.877969		1.09021	0.895583	0.799493

## Sheet: Figure 2B mRNA Expression
		duodenum								jejunum								ileum
		Nos2	β-action							Nos2	β-action							Nos2	β-action
	C	27.4645	21.5509	5.9136		0	1		C	28.5695	21.1252	7.4443		0	1		C	26.134	19.3482	6.78584		0	1
		27.5125	21.5739	5.93857		0.024972	0.98284			27.16	18.6114	8.54854		1.10424	0.465148			24.9486	18.4935	6.45504		-0.330791	1.2577
		27.4636	20.7494	6.71422	6.18879	0.80062	0.574102			28.8745	20.6152	8.25931	8.08405	0.815003	0.568407			27.3556	20.6696	6.686	6.64229	-0.099839	1.07165
	L	27.6091	20.2481	7.36104		1.44744	0.366671		L	29.8388	21.2327	8.60608		1.16178	0.44696		L	26.4025	18.799	7.60345		0.817618	0.567378
		25.8969	18.8059	7.09101		1.17742	0.442143			31.535	23.3433	8.19172		0.747414	0.59567			31.5415	24.1478	7.39369		0.607855	0.656172
		29.9656	23.5726	6.39301		0.479413	0.717269			29.0275	20.0662	8.96127		1.51697	0.349419			27.1489	20.1652	6.98367		0.197836	0.871858
	H	25.3379	18.2671	7.07079		1.15719	0.448385		H	30.4097	21.6956	8.71419		1.26989	0.414691		H	26.0588	18.8074	7.25139		0.465559	0.72419
		27.0102	20.3544	6.65572		0.742126	0.597857			30.2052	21.5503	8.65493		1.21063	0.432081			28.1524	19.7684	8.38393		1.5981	0.330312
		29.7984	20.8695	8.92893		3.01533	0.123679			26.5837	18.2236	8.36017		0.915872	0.530023			25.3318	17.9933	7.33854		0.552708	0.681739
		SOD2	β-action							SOD2	β-action							SOD2	β-action
	C	22.5527	20.186	2.36663		0	1		C	20.4618	18.3702	2.09166		0	1		C	24.4784	20.9065	3.5719		0	1
		23.5951	20.8129	2.7822		0.415577	0.74972			21.7628	19.8894	1.87339		-0.218268	1.16334			23.2068	19.1872	4.01956		0.447662	0.73323
		22.8022	19.7876	3.0146	2.72114	0.647975	0.638175			20.3863	17.5679	2.81838	2.26114	0.726719	0.604277			21.8023	18.2386	3.56371	3.71839	-0.0081892	1.00569
	L	23.937	21.3635	2.57347		0.20684	0.866433		L	23.2408	21.4556	1.78522		-0.306436	1.23665		L	22.1938	18.8421	3.35174		-0.22016	1.16486
		22.3967	20.3265	2.07017		-0.296454	1.22812			22.1504	20.2175	1.93292		-0.158739	1.11631			21.6439	18.8126	2.83128		-0.740613	1.67089
		21.3777	19.9747	1.403		-0.963625	1.9502			22.1602	20.1253	2.03491		-0.0567532	1.04012			22.9557	20.202	2.75367		-0.818232	1.76324
	H	22.4107	20.3544	2.05622		-0.310405	1.24006		H	22.8621	21.0085	1.85368		-0.237977	1.17934		H	21.5805	18.8074	2.77309		-0.798805	1.73966
		22.5942	20.9282	1.66605		-0.700575	1.62515			22.8891	21.6956	1.19358		-0.898078	1.86358			22.857	19.9188	2.93819		-0.633707	1.55155
		22.4032	20.8695	1.5337		-0.832932	1.7813			23.1182	21.5503	1.56793		-0.523734	1.43767			21.7142	18.481	3.23322		-0.33868	1.2646
		CAT	β-action							CAT	β-action							CAT	β-action
	C	23.1793	18.2782	4.90111		0	1		C	21.5861	20.7584	0.827667		0	1		C	24.5968	19.6518	4.94505		0	1
		22.6631	18.4541	4.20908		-0.692036	1.61556			21.8493	20.5528	1.29645		0.468781	0.722575			24.2278	18.6987	5.52916		0.584117	0.667058
		22.236	17.802	4.43405	4.51475	-0.467058	1.38229			20.6595	19.2354	1.42415	1.18276	0.596486	0.661363			24.9206	19.1561	5.76447	5.41289	0.819423	0.566669
	L	24.9572	21.9033	3.05383		-1.84728	3.59822		L	23.4107	22.7693	0.641392		-0.186275	1.13782		L	27.5334	23.1976	4.33573		-0.609316	1.52554
		22.7929	18.9796	3.81329		-1.08782	2.12552			23.255	22.9082	0.346885		-0.480783	1.3955			22.6731	18.5332	4.1399		-0.805148	1.74733
		21.8392	18.001	3.83816		-1.06295	2.0892			23.6005	22.8387	0.761806		-0.0658612	1.04671			23.9957	19.0695	4.92622		-0.0188255	1.01313
	H	22.883	19.1639	3.71911		-1.182	2.26891		H	24.7727	24.2756	0.497097		-0.33057	1.25751		H	25.3359	21.2754	4.06056		-0.884483	1.8461
		23.4367	20.2347	3.20208		-1.69903	3.24683			25.8768	25.4144	0.462447		-0.36522	1.28808			25.2911	21.211	4.08012		-0.864925	1.82125
		21.1643	17.4656	3.6987		-1.20242	2.30125			23.1793	22.9556	0.22371		-0.603957	1.51988			22.6399	17.6879	4.95199		0.00694561	0.995197
		Nqo1	β-action							Nqo1	β-action							Nqo1	β-action
	C	26.7718	21.4467	5.32504		0	1		C	24.8864	18.6114	6.27499		0	1		C	29.2461	19.1872	10.0589		0	1
		25.314	19.1533	6.16072		0.835689	0.560316			25.4914	19.8894	5.60207		-0.672922	1.5943			28.509	18.2386	10.2704		0.211534	0.863619
		25.8911	20.0363	5.85481	5.78019	0.529777	0.692662			25.3531	20.3655	4.98761	5.62156	-1.28738	2.44084			30.56	20.3153	10.2447	10.1913	0.185819	0.87915
	L	26.1662	21.3635	4.8027		-0.522335	1.43628		L	26.3649	21.3195	5.04536		-1.22963	2.34508		L	30.9001	21.0978	9.80233		-0.256526	1.1946
		28.6248	23.5478	5.07706		-0.247974	1.18754			25.0709	19.919	5.15186		-1.12313	2.1782			28.0615	18.7132	9.34828		-0.710578	1.63646
		25.2922	19.9747	5.31744		-0.00759201	1.00528			26.0604	20.9084	5.15204		-1.12295	2.17792			29.5995	20.1652	9.43431		-0.62455	1.54173
	H	24.8957	20.3544	4.54127		-0.783765	1.72162		H	25.3526	20.4009	4.9517		-1.32329	2.50236		H	28.1619	18.8074	9.35442		-0.704434	1.62951
		25.8112	20.9282	4.88301		-0.442022	1.35851			25.8473	21.5517	4.2956		-1.97939	3.94326			29.8046	19.9188	9.88579		-0.173071	1.12746
		25.8624	20.8695	4.99294		-0.332095	1.25884			25.8913	21.344	4.54722		-1.72777	3.31215			27.8141	18.481	9.33309		-0.725766	1.65378

## Sheet: Figure 3A-C band intensity
duodenum									jejunum										ileum
	Myd88	b			p-p65	p65				Myd88	b			p-p65	p65				Myd88	b			p-p65	p65
C1	21806.4	25012.9	0.871804		23151.3	21870.2	1.05858		C1	21102.6	25768.8	0.81892	C1	27676.1	35873.8	0.771483		C1	24031.7	20076.3	1.19702		34162.3	27228.5	1.25465
L1	14754.8	23439.1	0.629497		20695.8	20416.3	1.01369		L1	18592.2	35986.3	0.516645	L1	18280	32300.6	0.565934		L1	13385.5	17264.5	0.775323		27386.3	24220	1.13073
H1	7270.18	27302.8	0.266279		18028.2	18824.8	0.957684		H1	15045.6	32756.8	0.459311	H1	16192.5	29478	0.549306		H1	14686.9	14541.2	1.01002		26694.7	25602.4	1.04266
C2	29678.6	26230.5	1.13145		20114.4	19462.4	1.0335		C2	27943.2	26985.8	1.03548	C2	21469.6	29577.9	0.725869		C2	16256	12051.3	1.3489		30424.9	29048.4	1.04739
L2	24637.1	27152.2	0.907368		16228.9	18040.2	0.8996		L2	17706.7	29253.9	0.605277	L2	16354.8	23596.8	0.693092		L2	15485.2	13970.9	1.10839		25954.7	28871.7	0.898968
H2	15746.1	23362.1	0.674		16165.5	17961.5	0.900011		H2	18761.7	37812.3	0.496178	H2	13735	23074.3	0.595249		H2	12039.8	11807.2	1.01971		20028.7	24639.8	0.812858
C3	16775.6	25569.3	0.656085		30455.2	29591.1	1.0292		C3	23822.2	34854.3	0.683481	C3	24792.2	35269.5	0.702936		C3	20528.6	12446.8	1.64931		42284.6	33539.1	1.26076
L3	14644.4	25848.5	0.566547		21385.2	22734	0.940673		L3	18506.7	33930.4	0.545431	L3	20557.9	34647.5	0.593342		L3	19271.3	16758.4	1.14995		31957	33307.4	0.959457
H3	6726.08	24004.7	0.280198		19053.1	19558.9	0.974142		H3	6883.79	31648.6	0.217507	H3	17393.2	25742.8	0.675652		H3	13096	14670.4	0.892681		20497.3	26940.4	0.760839
	C	L	H		C	L	H			C	L	H		C	L	H			C	L	H		C	L	H
	0.871804	0.629497	0.266279		1.05858	1.01369	0.957684			0.81892	0.516645	0.459311		0.771483	0.565934	0.549306			1.19702	0.775323	1.01002		1.25465	1.13073	1.04266
	1.13145	0.907368	0.674		1.0335	0.8996	0.900011			1.03548	0.605277	0.496178		0.725869	0.693092	0.595249			1.3489	1.10839	1.01971		1.04739	0.898968	0.812858
	0.656085	0.566547	0.280198		1.0292	0.940673	0.974142			0.683481	0.545431	0.217507		0.702936	0.593342	0.675652			1.64931	1.14995	0.892681		1.26076	0.959457	0.760839
	a	ab	b		a	b	b			a	b	b		a	ab	b			a	b	b		a	ab	b

## Sheet: Figure 4A-C band intensity
duodenum
	β-action	BAX			β-action	Cleaved-caspase			β-action	Bcl-2			β-action	Pro-caspase
C	46066.1	37901.8	0.82277		54348.1	55956	1.02958		44360.8	13394	0.301933		58628	48252.2	0.823024
L	54361.4	17749.8	0.326514		52051.4	52631.2	1.01114		54335.7	28551	0.525456		55759.3	35979.2	0.64526
H	55473.6	21890.5	0.394611		56029.6	50505.9	0.901415		43399.9	51265.2	1.18123		55723.5	34308.5	0.615691
C	50301.7	43150	0.857824		60873.2	54683.2	0.898313		59486.9	18819.1	0.316358		48932.4	42425.2	0.867017
L	57561.9	28607	0.496977		52274.7	35768.8	0.684247		61789.2	21205.4	0.34319		50878.2	21035.6	0.413451
H	63342	35860.4	0.56614		54446.9	41042.4	0.753805		57474.3	52531.5	0.913998		58362.8	17794.6	0.304897
c	58065.6	46055.3	0.79316		44873.5	57397.1	1.27909		67655.4	37650	0.556497		48783.7	48270.9	0.989489
L	54600.7	36415.3	0.666938		54984.5	38005.1	0.691196		54704	57947.2	1.05928		50985.2	37137.6	0.7284
H	44398.4	35179.6	0.792361		44308.3	54556.9	1.2313		63101.5	47595.2	0.754264		58395.9	47840.9	0.819251
	C	L	H		C	L	H		C	L	H		C	L	H
repeat1	0.82277	0.326514	0.394611		1.02958	1.01114	0.901415		0.301933	0.525456	1.18123		0.823024	0.64526	0.615691
repeat2	0.857824	0.496977	0.56614		0.898313	0.684247	0.753805		0.316358	0.34319	0.913998		0.867017	0.413451	0.304897
repeat3	0.79316	0.666938	0.792361		1.27909	0.691196	1.2313		0.556497	1.05928	0.754264		0.989489	0.7284	0.819251
jejunum	β-action	BAX			β-action	Cleaved-caspase			β-action	Bcl-2			β-action	Pro-caspase
C	55303.3	57435.9	1.03856		62083.1	52109.3	0.839347		60176.2	13632.9	0.22655		54650.3	47858.1	0.875715
L	51549.6	52733.8	1.02297		61804	48059.6	0.777613		58360.8	39910.6	0.68386		59881.9	39794.1	0.664543
H	60659.2	27873.2	0.459504		56634.6	20599	0.363717		55740.5	54114.1	0.970823		56922.4	32994.1	0.579633
C	59401.5	55997.9	0.942703		51452.2	54476.4	1.05878		56926.1	23239	0.408232		51724.5	49520.2	0.957383
L	60622.7	32243.9	0.531879		52672.7	46976.7	0.891862		57439.5	31502.1	0.548439		50624.9	14126.6	0.279044
H	52463	36550.7	0.696695		57758.1	52575.6	0.910271		58823.6	52970.6	0.900498		56165.3	43734.4	0.778672
C	61219.7	35442.3	0.578936		61299.5	55799.9	0.910283		59940.8	14268.7	0.238047		58618	57100.6	0.974114
L	60047.5	17618.3	0.293406		53224.3	46031.5	0.864857		57505.4	58044.7	1.00938		55697.2	45191.8	0.811383
H	58140.6	15586.1	0.268075		56318.6	40358.9	0.716618		54078.7	60465.1	1.1181		56467.7	35870.5	0.63524
ileum	c	L	H		c	L	H		c	L	H		c	L	H
repeat1	1.03856	1.02297	0.459504		0.839347	0.777613	0.363717		0.22655	0.68386	0.970823		0.875715	0.664543	0.579633
repeat2	0.942703	0.531879	0.696695		1.05878	0.891862	0.910271		0.408232	0.548439	0.900498		0.957383	0.279044	0.778672
repeat3	0.578936	0.293406	0.268075		0.910283	0.864857	0.716618		0.238047	1.00938	1.1181		0.974114	0.811383	0.63524
	β-action	BAX			β-action	Cleaved-caspase			β-action	Bcl-2			β-action	Pro-caspase
C	54652.9	48471	0.886888		51973	53357.6	1.02664		60873.4	46271.6	0.760129		57751.4	52354.1	0.906541
L	56528.3	43741.5	0.773798		52723.3	47324.4	0.8976		49962.6	55487.8	1.11059		54114	39592.5	0.73165
H	54197.9	40039.5	0.738765		45609.6	34106.2	0.747785		55282.1	54103.8	0.978686		55194.1	40055.9	0.725728
C	58692.4	52884.2	0.90104		39130.1	58020	1.48274		58886.4	35068	0.595519		61465.4	47714.9	0.77629
L	51166.7	21603.6	0.422221		46439.6	29062.5	0.625814		54460.4	48428.6	0.889245		48337.9	6974.37	0.144284
H	47907.9	40206.4	0.839243		52906.2	29690.6	0.561193		52664.4	36255.6	0.688426		57937.8	9577.12	0.1653
C	47396.6	51186.2	1.07995		55089.6	55889.7	1.01452		53258.3	22523.5	0.42291		43128.4	54750.4	1.26947
L	54439	20862.4	0.383225		52775.6	47612.7	0.902172		57277.5	24723.5	0.431644		53211.3	37720.7	0.708885
H	43623.4	39180.5	0.898151		53901.6	22320	0.414088		47985.7	41761.7	0.870295		62148.6	12048.4	0.193864
	c	L	H		c	L	H		c	L	H		c	L	H
repeat1	0.886888	0.773798	0.738765		1.02664	0.8976	0.747785		0.760129	1.11059	0.978686		0.906541	0.73165	0.725728
repeat2	0.90104	0.422221	0.839243		1.48274	0.625814	0.561193		0.595519	0.889245	0.688426		0.77629	0.144284	0.1653
repeat3	1.07995	0.383225	0.898151		1.01452	0.902172	0.414088		0.42291	0.431644	0.870295		1.26947	0.708885	0.193864

## Sheet: Figure 4D Bax positive area
	duodenum	laber	%Area
		C	1.951
			1.536
			0.763
		H	0.695
			0.82
			0.268
	jejunum
		C	1.885
			1.233
			0.848
		H	0.514
			0.822
			0.861
	ileum
		C	1.782
			1.245
			0.924
		H	0.899
			1.858
			0.844
