# Supplementary material for: Dioscorea oppositifolia L. Attenuates Weaning-Induced Intestinal Injury by Regulating Oxidative Stress and Apoptosis in Piglets
Source: Vet Sci. 2026 Apr 8;13(4):365. doi: 10.3390/vetsci13040365 (PMC13119762; doi:10.3390/vetsci13040365)
Supplement: Supplementary file 1 [file vetsci-13-00365-s001.zip › vetsci-4224728-raw data/data Figure 5.xlsx]

## Sheet: Figure 5A
#ID	C1	C2	C3	C4	C5	C6	H1	H2	H3	H4	H5	H6
gene24646	1.36059	1.4073	0.989899	1.38298	1.356	1.38311	1.2595530000000001	1.1618469999999999	1.44377	1.37085	1.20124	1.24016
gene24647	7.5067450000000004	7.86719	7.4376	7.25967	7.524876000000001	6.897247999999999	6.15457	6.12709	6.248	6.17522	6.15288	6.3696470000000005
gene24648	0.149772	0.10069	0.130053	0.157345	0.159657	0.158773	0.113843	0.168206	0.14536	0.12363	0.111662	0.125593
gene24649	0.121358	0.151192	0.212132	0.149044	0.141695	0.19122	0.077316	0.066763	0.08877	0.09977	0.141231	0.090304
gene29071	0	0	0	0	0	0	0	0	0	0	0	0
gene29075	0	0	0	0	0	0	0	0	0	0	0	0
gene29078	0	0	0	0	0	0	0	0	0	0	0	0
gene11268	2.3491720000000003	2.68957	2.70984	2.75097	2.39637	2.0371040000000002	1.9042590000000001	1.34854	1.78067	1.57345	1.44659	1.9130209999999999
gene11269	0.204642	0.34380900000000003	0.217661	0.305079	0.34963600000000006	0.24627	0.296823	0.207433	0.12915000000000001	0.133129	0.20871699999999999	0.038559
gene11262	3.1372	3.26963	3.0132510000000003	3.07428	2.94034	3.42157	2.50959	2.83514	2.91189	3.06789	2.7513	2.54654
gene11263	12.3942	13.094370000000001	11.8477	12.1037	12.9664	12.6722	11.6074	11.540455999999999	12.1497	11.803	12.1298	11.1753
gene11260	0	0.025845	0	0.044661	0	0	0	0	0	0.035993	0	0.045254
gene11261	15.4631	18.2414	16.6866	16.4652	16.9515	17.5052	21.5956	21.6562	20.621	20.8844	22.1132	17.4787
gene11266	8.6352	10.2154	9.2947	8.65676	9.37432	9.677223999999999	7.0331150000000004	4.99568	6.537158000000001	6.797135999999999	6.47556	6.03502
gene11264	1.08426	1.08887	0.681119	1.25557	1.2809	1.38201	1.93829	1.68093	1.3974389999999999	1.68229	1.24361	1.68165
NewGene_159	0.149221	0.160171	0	0.176718	0.307685	0.137988	0.220211	0.214454	0.162851	0.195483	0.120363	0.384809
NewGene_158	0.993488	1.37067	0.726374	0.7251909999999999	1.0260610000000001	1.39327	0.721969	0.889496	0.698232	1.17043	0.538874	1.03099
NewGene_154	0.114154	0	0.139484	0	0.118039	0.289077	0.124449	0.112861	0	0.097679	0.315417	0.092284
NewGene_151	1.84928	1.15043	1.1626589999999999	1.17717	1.6208230000000001	0.704986	1.29582	1.64869	0.9567019999999999	1.5233370000000002	1.65416	1.30576
NewGene_150	0	0	0.204716	0	0	0	0	0	0	0	0	0
NewGene_153	0.455378	0	0.15645	0.189549	0.084696	0	0.085965	0.245128	0	0.614072	0.281858	0.16465
gene4937	18.4306	18.9113	17.7864	17.8522	18.6029	18.4698	19.0953	18.111439999999998	19.5491	18.536580999999998	18.6393	17.556487999999998
gene4936	5.18342	7.24478	4.84749	4.53066	3.7738379999999996	5.36656	4.37225	6.993462999999999	4.27899	2.05183	7.32744	5.260670999999999
gene4935	5.40211	3.59071	6.89175	6.77849	7.58075	6.25728	9.13187	3.71119	9.5052	13.8963	4.73005	7.51728
gene4934	12.5793	11.789	10.9558	12.518	11.7391	12.0582	15.9717	13.4218	15.4544	16.8861	15.1382	13.1893
gene4933	10.6436	11.2787	9.85483	10.8846	10.7981	10.4854	9.24586	8.77	9.60461	9.64753	9.4722	9.82746
gene4932	0.033969	0.041031	0.0327	0.073721	0.03937	0.049625	0.054897	0.064462	0.089851	0.113854	0.068116	0.079332
gene4930	1.2951	1.87602	1.36888	1.7143	1.55988	1.7944220000000002	1.42061	1.37623	1.62846	1.4864950000000001	1.3491630000000001	1.06923
gene4939	0.032137	0.007865	0.022546	0.032236	0.05386	0.02659	0.038588	0.06126	0.03291	0.061707	0.043905	0.025838
gene4938	0.011309	0.012784	0.019448	0.011604	0.016234	0.017614	0.016887	0.012371	0.010006	0.011831	0.014473	0.012118
gene5048	461.863	393.077	375.846	402.978	388.417	365.285	591.445	572.679	663.77	573.375	708.386	696.341
gene5049	0	0	0	0	0	0	0	0	0	0	0	0
gene5044	2239.56	1858.88	2357.06	2274.65	2104.42	2023.25	2859.22	2877.12	2487.49	2426.26	2400.1	2460.44
gene5045	0.704462	0.789855	0.977998	0.58068	1.36633	0.311495	0.071452	0	0	0	0	0
gene5046	0	0	0.081923	0	0	0	0	0	0	0	0	0
gene5047	0.814121	1.36217	0.902535	1.13926	1.03126	0.90034	0.040225	0.046369	0.080157	0.066658	0.079692	0.053485
gene5041	0.045718	0.059901	0.050929	0.073852	0.06252	0.112773	0.06611	0.08382	0.040637	0.05343	0.04774	0.042871
gene5042	0.015521	0	0	0	0	0	0	0	0	0	0	0
gene1093	9.60357	9.647758999999999	10.1397	9.885575999999999	9.34526	10.431913999999999	19.4666	20.5291	21.0681	21.0895	21.0133	22.0984
gene3802	33.9967	34.9633	35.8781	31.0489	32.9412	33.7052	47.1911	44.629	49.9924	49.2109	46.4626	49.3133
gene2213	23.8413	23.4653	22.613	23.2354	24.1248	23.7721	19.4222	19.674713000000004	19.0385	19.7621	19.8397	22.0845
gene7358	0	0	0	0	0	0	0	0	0	0	0.051216	0
gene7359	4.83517	4.34349	5.00342	4.29045	3.1152	4.09929	62.1985	63.4525	64.5344	67.9096	64.6021	66.3801
gene7356	0	0	0	0	0	0	0	0	0	0	0	0
gene7353	14.8011	14.399	15.6273	13.4903	13.985783999999999	14.343923000000002	12.081700000000001	12.700134000000002	13.136467000000001	14.1308	12.622696000000001	14.097138999999999
gene7351	9.057971000000002	7.84048	8.2922	7.96483	8.61769	8.49104	7.17659	6.9717389999999995	5.80611	6.49289	5.5023859999999996	6.99892
gene26352	0	0.020585	0.057374	0	0	0	0.281216	0.155366	0.197832	0.133522	0.16362	0.143581
gene8848	8.6061	8.51246	9.52318	9.41626	9.30049	9.01352	14.9295	16.0448	14.0611	14.5204	15.4493	15.115
gene26354	0.358672	0.497062	0.333736	0.377199	0.344812	0.317398	2.38531	2.26894	2.3147	2.28286	2.47256	2.01265
gene26355	12.2528	12.5449	12.5618	12.3104	11.7362	12.5499	37.9859	33.3776	36.5898	36.7337	34.5535	33.3052
NewGene_1344	0	0	0	0	0.174107	0	0	0	0	0	0	0
NewGene_5832	0.277323	0.415225	0.059648	0.225023	0.248346	0.564827	0	0.090955	0.057138	0	0	0.050558
NewGene_1346	0.296492	0.18218600000000001	0.46384800000000004	0.24206	0.2493	0.303255	0.24205	0.267763	0.263739	0.40776799999999996	0.159598	0.272246
NewGene_1347	0.336942	0.354287	0.505355	0.376468	0.366774	0.378371	0.397236	0.442013	0.443065	0	0	0.235744
NewGene_1341	0.130865	0	0.038069	0.180944	0.315753	0.303918	0.069722	0.105861	0.137228	0	0.124217	0
NewGene_1342	0.82414	0.692319	0.811006	1.04231	0.535759	0.409429	0.703206	0.9215979999999999	0.448937	0.47596	0.633298	1.05076
NewGene_1343	0	0	0	0	0.174107	0	0	0.208223	0	0.17668	0.060247	0.296769
gene20316	0.217169	0.346336	0.262597	0.290956	0.170107	0.187709	0.27562	0.324913	0.464829	0.253459	0.303387	0.389289
gene20315	1.45964	1.67057	1.566	1.38779	1.58769	1.45069	2.5642	2.68679	2.53856	2.70103	2.73419	2.76471
gene20313	51.2972	51.8398	53.7716	51.0159	50.3304	53.0696	54.2556	58.3159	56.7142	55.4507	56.3435	60.1867
gene20310	0	0.032844	0.018148	0.029538	0.015384	0	0	0	0	0.028787	0.024012	0.033995
gene8843	0.011896	0	0	0	0	0	0.01246	0.010496	0	0	0.031383	0
NewGene_2823	0.077252	0	0	0	0	0	0	0	0	0.168761	0.071218	0
gene26359	0	0	0	0.009464	0	0	0	0	0	0	0	0
NewGene_2824	0	0	0	0.167152	0	0	0	0	0	0	0	0
gene930	38.974	39.5955	41.4863	40.0568	39.7883	42.707474000000005	37.0956	37.8914	35.0815	35.4528	35.8105	40.5857
NewGene_2825	0	0	0.359715	0.066179	0	0.051387	0.238925	0	0.10638	0	0.169765	0
NewGene_3272	0	0	0	0	0	0	0	0	0.252436	0	0	0
gene22225	48.0507	57.4681	49.2749	56.7554	41.4194	49.916985000000004	71.6003	68.7812	72.269	76.0531	72.1441	74.9309
gene22226	319.77122399999996	327.745	313.53	292.59999300000004	298.311	304.113	240.42778200000004	229.762	244.95607299999995	246.46753099999998	243.11011100000002	235.70744200000001
NewGene_5516	0	0	0	0	0	0.333897	0	0	0	0.09388	0	0
NewGene_3274	0.393941	0.353394	0.267377	0.396681	0.399359	0.357673	0.319109	0.193225	0.237207	0.633145	0.529968	0.530123
gene22223	1.29856	0.852457	1.17043	1.32085	1.31194	0.930506	0.701696	1.02688	0.920884	0.670929	0.915379	0.665778
gene8847	4.7881789999999995	4.525924999999999	4.84786	4.818633999999999	6.20569	5.488678999999999	3.68874	3.6408800000000006	3.96697	3.4760169999999997	3.30536	3.57394
NewGene_3278	0	0	0	0	0	0	0	0	0	0	0	0.165999
NewGene_3279	1.13124	1.29075	1.15546	1.02447	0.8611240000000001	1.08096	1.1062020000000001	1.45441	1.08517	1.6781359999999999	1.32529	1.6498869999999999
gene937	49.70835699999999	50.1672	52.22411100000001	48.6538	48.0203	47.6557	141.428	144.237	131.835	142.472	133.876	131.56
gene934	1.9909249999999998	1.9346400000000001	1.88032	1.92275	1.79122	2.2032030000000002	2.07654	2.3000420000000004	2.16738	2.44041	2.44405	2.28617
gene8008	0	0	0	0	0	0	0	0	0	0	0	0
gene8007	0	0	0	0	0	0	0	0	0	0	0	0
gene8006	0.011322	0	0.014049	0	0	0	0	0	0.005916	0.005386	0	0
gene8005	2.16616	2.61246	2.29657	2.13332	1.78263	3.11147	1.28969	1.34273	1.31171	1.40731	1.44362	1.15724
gene8004	0.749437	0.915294	1.2253	1.09938	0.967199	0.895519	1.14962	1.0483	1.46185	0.873969	1.33666	1.30652
gene8003	0.633809	0.354646	0.160809	0.658974	0.68787	0.575963	0.146342	0	0.118482	0.248278	0.374188	0.259316
gene8002	0	0.777878	0.399252	0	0.341	0	0	0.115801	0	0.218056	0.135202	0.310069
gene8001	0.112927	0	0	0.374577	0	0.667028	0	0	0.264702	0.121368	0.115225	0
gene8000	0	0	0	0	0	0	0	0	0	0	0	0
NewGene_1690	0	0	0	0	0	0	0	0	0	0.163723	0	0
NewGene_1691	0.56229	0.9073280000000001	0.7698400000000001	1.07878	0.7215400000000001	0.633386	0.686551	0.683847	0.84911	0.8522339999999999	0.611249	0.667786
NewGene_1696	0.238335	0.412566	0.075365	0.251819	0.143195	0.398749	0.249223	0.478907	0.243599	0.447569	0.315343	0.123091
NewGene_1697	0.9104829999999999	0.9245749999999999	0.751234	0.7661460000000001	0.6064569999999999	0.9988570000000001	0.723957	0.575308	0.708753	0.5252450000000001	0.655993	0.644624
NewGene_1694	0.6419670000000001	0.249822	0.354587	0.274576	0.204287	0.137104	0.37207	0.413798	0.570497	0.387524	0.273484	0.440641
NewGene_1698	0.272628	0.293988	0.21849999999999997	0.21513500000000002	0.151424	0.094859	0.517327	0.449094	0.336277	0.28963	0.626123	0.521006
gene4562	12.5515	11.7451	14.2128	11.6821	11.406	13.8692	13.1606	14.8787	13.0417	13.6297	12.6145	14.2534
NewGene_6343	0.176394	0.123229	0.300669	0.175151	0	0	0.135138	0.08096	0	0	0.226284	0.063752
gene21041	4.6387	3.9927	4.48642	4.53872	4.98966	4.76653	4.97848	4.6952	5.470447999999999	5.37324	5.620982000000001	5.32032
gene21040	18.552010000000003	19.1125	19.8716	19.983739999999997	18.752394000000002	20.7305	14.9882	15.843077999999998	14.981	15.046463999999999	15.228238000000001	15.3239
gene21043	0	0.051332	0	0	0.084873	0	0.048219	0.039391	0	0.033828	0.046441	0.087306
gene21045	0.011416	0.010887	0.012661	0.003265	0.016182	0.020134	0	0	0	0	0	0
gene21044	47.570201000000004	49.3322	52.1849	47.2077	45.0278	51.3482	42.977813000000005	47.2862	44.0582	41.7996	44.498884000000004	49.521857999999995
gene23577	173.805	178.65	180.558	173.62	164.171	185.201	161.272	172.318	163.815	169.642	170.436	166.895
gene23576	5.80377	5.73392	5.91542	5.9341	5.21067	5.35815	4.17882	4.6188	4.28025	4.25077	4.09377	4.04919
gene23575	11.748212999999998	12.268880999999999	11.665782000000002	12.0987	11.317976999999999	13.2074	8.860748000000001	9.77832	9.897993000000001	9.39151	9.065182000000002	10.5147
gene23574	55.0847	55.2967	56.7166	55.8355	54.7993	57.2364	48.2887	51.9097	49.6529	51.7264	51.4481	52.898
NewGene_2587	39.1539	41.2398	41.4718	40.8341	39.9195	42.3246	22.7407	23.4616	22.9549	23.4376	23.9596	23.6666
NewGene_2586	0	0	0	0	0	0	0.136376	0.196003	0.113761	0	0.095404	0.129791
NewGene_2585	0.47814999999999996	0.269524	0.428465	0.556548	0.260023	0.7399889999999999	0.9462689999999999	0.33913	0.594031	0.704706	0.426141	0.314043
gene23570	0.022786	0.02497	0	0.015274	0	0	0.063693	0.084148	0	0.028382	0.030673	0
NewGene_2589	2.89431	1.79048	1.79909	2.11006	2.06602	1.86346	2.2142809999999997	2.7950209999999998	2.14738	2.20227	2.34327	2.77944
NewGene_2588	0	0	0	0	0	0	0	0	0.188863	0	0	0
gene23579	13.2233	11.8565	13.2551	13.08	13.5347	12.9783	8.56869	9.574788999999999	9.84678	9.38903	9.28185	10.3561
gene23578	5.7094	5.1764529999999995	5.18067	5.47461	5.53624	5.36936	5.45737	5.29965	5.4151370000000005	5.5461	5.2732	5.2904
gene9351	13.0573	12.608637000000002	11.723939000000001	13.0894	12.507000000000001	13.157162999999999	11.318	12.9321	11.297056000000001	10.886275000000001	11.4906	12.5584
gene9352	1.42383	1.12591	1.34704	1.33575	0.906656	1.25264	1.67274	1.62946	2.01038	1.44565	1.41488	1.64231
gene9354	4.47476	3.95854	4.9170739999999995	4.85085	4.12195	4.8079	4.09196	4.54594	4.15836	4.10308	4.2909	4.82409
gene9356	11.489	12.1676	13.2333	12.3378	11.701360999999999	12.4409	11.6459	13.163	12.7637	11.8016	12.238601999999998	12.5799
gene9357	1.21999	1.41507	1.3811609999999999	1.4805139999999999	1.29322	1.53345	2.1091379999999997	2.35557	2.20244	2.40587	2.4921619999999995	2.5497170000000002
gene9358	16.1136	15.7373	15.517	15.5114	14.749234999999999	15.7382	13.2328	14.264232999999999	14.0581	14.1859	14.1876	14.4769
NewGene_3188	0.201195	0.242933	0.144026	0.249989	0	0	0.179544	0.12656	0	0.144525	0	0
NewGene_3189	1.28691	1.64992	1.55698	0.964052	1.56735	1.0510840000000001	1.6306	2.3327139999999997	1.1765690000000002	2.39941	1.8989640000000003	1.66277
gene19299	0	0	0	0	0	0	0	0	0	0	0	0
gene19298	0	0	0	0	0	0	0	0	0	0	0	0
gene21593	2.71293	2.69868	2.9384710000000003	2.6014670000000004	2.80936	2.55725	3.1480870000000003	3.62127	4.24725	3.0743	3.67412	3.7400550000000004
gene21590	0.034533	0.036645	0	0.013607	0.030492	0	0	0.049956	0.042314	0	0	0
NewGene_3180	0.100827	0.09353700000000001	0.18526399999999998	0.245815	0.105284	0.086367	0.132184	0.098644	0.299098	0.12335	0.308508	0.105756
NewGene_3181	1.6529040000000002	1.5834570000000001	1.6903860000000002	1.5660169999999998	1.53894	1.68256	2.9327460000000003	3.19166	3.5686359999999997	3.0737829999999997	3.2838640000000003	3.01174
gene19291	0	0	0	0	0	0	0	0	0	0.038686	0	0
gene19290	0	0	0	0	0	0	0	0.026762	0	0.049019	0	0
gene19297	0	0	0	0	0	0	0	0	0	0	0	0
gene19296	0	0	0	0	0	0	0	0	0	0	0	0
gene21599	1.10817	1.32097	1.39968	1.58742	1.62802	1.61418	0.80672	1.30109	1.2472	0.811395	0.910485	0.985568
gene19294	0	0	0	0	0	0	0	0	0	0	0	0
NewGene_2639	0	0	0	0	0	0	0	0.085488	0	0	0	0.165999
gene8913	0.481381	0.423826	0.515433	0.492004	0.32918800000000004	0.409449	0.568634	0.507404	0.399409	0.430446	0.6497360000000001	0.434562
gene8912	0.173788	0.166825	0.11477	0.153781	0.15523	0.156316	0.349465	0.381978	0.406598	0.385259	0.425441	0.327894
gene8915	4.22029	4.53278	3.97147	3.88764	3.8238	4.29551	3.86837	3.65005	3.09923	3.78977	3.3954839999999997	3.50352
gene8914	0.058006	0	0	0	0.030223	0.051433	0.054937	0.044039	0.0268	0	0.080084	0.011863
gene8917	1.80603	2.21457	2.04539	2.15259	2.29613	2.33858	2.38415	2.22241	2.1957	1.91247	2.03309	2.2143
gene8916	8.840316999999999	8.78829	8.82731	8.24772	8.653307999999999	8.95916	6.43278	5.95869	6.3206809999999995	6.21919	6.3932780000000005	6.08579
gene23685	0.047698	0.105055	0.062744	0.018359	0.07746	0.08892	0.078365	0.068677	0.044921	0.103884	0	0.047182
gene8918	0	0	0	0	0	0	0	0	0	0	0	0
gene23687	0.377273	0.512392	0.696961	0.4925	0.462972	0.479609	0.902098	0.977804	1.00974	0.899426	1.06597	1.05546
gene23686	0.094044	0.060885	0.073823	0	0.021077	0.021437	0.065945	0.042059	0.115658	0.111498	0.130727	0.192017
gene23681	0.047144	0.041824	0.03729	0.05142	0.044255	0.052535	0.051448	0.016913	0.044451	0.058619	0.037012	0.035985
NewGene_2634	0	0	0	0.062947	0	0	0.122638	0	0.149173	0.214757	0.232292	0.225937
gene26068	29.6916	31.753887000000002	29.9129	30.285797000000002	28.9073	30.4194	23.7724	24.751	25.6142	24.6301	24.8	23.5422
NewGene_2636	0.033104	0.06236	0.042044	0.057369	0	0	0.283376	0.389761	0.357551	0.300366	0.233935	0.416886
NewGene_3040	0.138928	0.304339	0.232259	0.194808	0.162711	0.318673	0.505894	0.249017	0.371897	0.450387	0.458474	0.427373
gene13602	0.109212	0.057635	0	0	0.048177	0.168858	1.06954	1.20164	1.28294	0.8245250000000001	1.91707	1.1687
gene18651	0	0	0	0	0	0	0.008987	0	0.01267	0.007432	0.009613	0.029102
gene13600	11.983	11.194351000000001	12.0621	11.2943	12.491	12.1878	9.321964999999999	8.59364	9.21925	9.03018	8.96058	9.17624
gene13601	0	0	0.050295	0.01623	0	0	0	0.056018	0	0.011431	0.066762	0
gene18654	11.007473000000001	11.2989	11.2484	10.5134	10.2206	10.9979	9.05434	9.18819	7.98964	9.04916	8.74071	9.19678
gene18655	42.2544	40.9047	44.033457999999996	42.4816	43.363	46.7234	35.016408999999996	34.222229999999996	33.0955	33.109286999999995	31.687473999999998	31.440402000000002
gene13604	8.9292	9.605047999999998	8.14255	9.212	8.753587000000001	8.707405999999999	15.508344999999998	15.6169	15.806108000000004	17.244947000000003	17.0378	15.5959
gene18657	0	0	0	0	0	0.027151	0	0	0	0	0	0
gene13608	0.930697	0.900829	1.01617	0.922965	0.830034	1.06365	0.687282	0.734529	0.85449	0.827524	0.781954	0.584403
gene13609	0	0	0	0	0	0	0	0	0	0	0	0
gene20887	0.015713	0.016104	0	0	0	0	0	0	0	0	0	0
gene20884	14.8102	14.2616	14.6538	13.6916	13.7969	14.5196	11.8399	13.1966	12.9259	13.0722	12.8035	12.4284
gene20885	18.358	18.6485	18.2519	17.7811	17.2972	18.463	16.6411	17.6629	16.077	16.2423	18.3288	16.6693
gene20882	52.7063	52.218942999999996	54.41319300000001	53.7587	54.267323000000005	52.4062	63.0633	65.0442	64.6499	63.9025	60.5026	67.9985
gene20883	13.6833	13.583317999999998	12.7082	12.9968	12.6504	12.8877	10.141889999999998	10.0557	10.0101	10.4904	10.4159	9.43597
gene20880	16.6307	17.2293	15.9422	16.8443	16.6229	16.134390999999997	6.25266	6.0765	6.40899	6.0324	6.69301	6.23864
gene20888	2.67284	2.88141	2.59168	2.3546810000000002	2.5488109999999997	2.74542	3.14924	2.9569840000000003	3.15778	2.90179	3.5804	3.20464
gene20889	6.17127	5.1549249999999995	5.48293	4.81521	5.478941999999999	5.10739	3.40863	3.24269	2.89633	2.84935	2.62603	2.58351
gene16389	0	0	0	0	0	0	0	0	0	0	0	0
NewGene_5262	0.033883	0.076903	0.068035	0	0.046325	0.137042	0	0.087193	0.118618	0	0.103617	0
gene16384	22.7765	23.1969	25.208912999999995	21.863322999999994	26.5033	22.091448999999997	21.802054000000005	26.6779	24.9917	25.8966	22.962505999999998	25.193136999999993
gene16385	53.0455	53.2102	56.788056000000005	58.1386	53.923297000000005	57.2345	35.7789	40.1631	36.9763	38.1159	38.9683	39.5191
gene16386	7.34755	8.02476	9.50994	8.26516	7.87052	8.72117	7.43967	8.80064	8.0015	8.93676	9.44551	9.46656
gene16387	0.57052	0.722679	0.488409	0.564016	0.480078	0.567114	0.646702	0.443298	0.438993	0.562146	0.546315	0.439921
gene16383	3.88692	3.83467	3.83064	4.12419	3.89871	3.80899	4.88913	5.00775	4.98679	5.05155	5.16326	5.3569
gene22761	36.937982999999996	36.6205	37.8715	36.3632	35.9727	39.758236000000004	43.41368000000001	44.0725	46.0322	44.3944	44.4257	44.3351
gene22760	12.7111	13.4017	11.5286	12.1481	13.0429	13.2039	11.7508	10.8174	11.4827	10.7885	10.8272	10.3014
gene22763	5.30279	4.42793	4.75683	3.95962	4.56714	4.85742	4.70855	4.20166	3.88935	3.92477	4.55863	3.73527
gene22762	9.027387999999998	9.40591	8.38656	9.21963	9.21446	8.179525000000002	18.6105	17.7374	18.7497	18.240140000000004	18.8004	17.927
gene22765	0.096643	0	0.095333	0.216315	0.084778	0.096468	0	0.057122	0.051228	0.127875	0	0
gene22764	3.39893	3.16985	3.34292	3.15386	3.15591	3.55977	2.09929	2.15342	1.98427	2.45544	2.23047	2.07877
gene22767	8.65203	8.81532	8.89337	8.11799	8.308900999999999	10.4868	9.84755	9.0892	8.85705	10.1663	8.70228	8.85928
gene22766	0.77362	1.06316	0.938462	0.954552	0.781854	0.823661	0.572159	0.578485	0.585981	0.69449	0.566137	0.406507
gene22769	9.30242	10.0091	9.37291	9.99618	8.61021	8.95604	8.41793	9.27076	9.32327	8.82633	9.22538	8.7026
gene22768	0	0.015844	0	0.005899	0.012301	2e-06	0.026423	0.010683	0.040003	0.011611	0.01915	0.019803
gene23243	24.5751	26.3564	25.0198	25.2799	21.5747	24.5722	20.946	18.5326	20.1222	19.9903	21.154	22.0126
NewGene_5264	0	0	0	0	0	0	0	0	0	0	0.186096	0
gene643	1.134	0.949153	1.01649	1.00679	1.21695	1.12371	0.837246	0.870444	0.554907	0.873822	0.920063	0.901588
gene644	1.29287	1.64123	1.58028	1.44748	1.4987819999999998	1.48488	1.40309	1.47071	1.58615	1.37225	1.29341	1.50652
NewGene_6639	0.125692	0.262212	0.032798	0.170153	0.12891	0	0.425543	0.102245	0.31445	0	0.18714	0.568141
NewGene_6638	0	0	0.072968	0	0	0	0.21363	0.10189	0	0	0.219262	0.0893
NewGene_6634	0.37929999999999997	0.680346	0.6645589999999999	0.694844	1.0608739999999999	0.6085259999999999	0.331966	0.466125	0.625732	0.5109670000000001	0.467772	0.6736219999999999
NewGene_6636	0.311851	0	0	0.207811	0	0	0	0	0	0	0.212921	0
NewGene_6631	0.063987	0	0.1829	0.12262	0	0.143039	0.14366	0.199072	0.325832	0.132636	0.195078	0.23685199999999998
NewGene_6633	0.222628	0.392595	0.30207	0.480086	0.430648	0.432088	0.344887	0.257714	0.316662	0.344024	0.329112	0.396661
NewGene_6262	4.21434	4.18747	5.0301	4.51718	4.44143	4.46253	2.66511	3.19936	2.84199	2.74834	2.66506	2.97529
gene12268	0.971387	0.850989	1.04022	0.943281	0.957515	0.950403	0.595565	0.6833659999999999	0.706835	0.550989	0.632712	0.663717
gene12263	18.9557	19.0689	19.812	19.9748	21.2625	19.8419	20.9823	21.7849	20.486	22.1806	22.1155	24.3223
gene12261	24.298993000000003	25.5094	26.168484999999997	25.7879	26.0807	28.8737	24.8772	27.5688	26.3602	26.5204	26.4352	27.6702
gene12260	11.8658	10.6349	10.3497	10.785	9.59215	8.59716	11.6406	12.9066	12.6722	13.1792	11.2934	12.7705
gene12267	0.076401	0.076834	0.093053	0.091428	0.070458	0.036835	0.028199	0.076335	0.066323	0.095625	0.06869	0.045424
gene12266	6.82107	6.31736	6.26218	6.69001	6.49203	6.34735	7.30313	7.16448	6.29025	6.59821	6.09891	7.47287
gene12265	4.84644	5.04468	4.97916	4.53804	4.01991	5.2052	6.25028	7.17453	6.77254	7.05175	7.01757	7.52347
gene12264	5.54801	5.23075	6.3632	5.45713	5.20784	5.71825	6.9395940000000005	8.444552999999999	8.3877	7.854728000000001	7.7034270000000005	8.1381
gene21869	0	0	0	0	0	0	0	0	0	0	0	0
gene21868	0	0	0	0	0	0	0	0	0	0	0	0
gene21867	0	0	0	0	0	0	0	0	0	0	0	0
gene21866	0	0	0	0	0	0	0	0	0	0	0	0
gene21865	0	0	0	0	0	0	0	0	0	0	0	0
gene21863	0	0	0	0	0	0	0	0	0	0	0	0
gene21861	0	0	0	0	0	0	0	0	0	0	0	0
gene21860	0	0	0	0	0	0	0	0	0	0	0	0
gene28503	0	0	0	0	0	0	0	0	0	0	0	0
gene28501	0	0	0	0	0	0	0	0	0	0	0	0
gene28500	0	0	0	0	0	0	0	0	0	0	0	0.004239
gene28505	3.46523	3.70057	3.56467	3.26911	3.58826	3.47665	1.31626	1.47607	1.2121	1.31746	1.31154	1.40332
gene28509	0	0	0	0	0	0	0	0	0	0	0	0
gene29672	0	0	0	0	0	0	0	0	0	0	0	0
gene29673	0	0	0	0	0	0	0	0	0	0	0	0
gene29671	0	0	0	0	0	0	0	0	0	0	0	0
gene29676	0	0	0	0	0	0	0	0	0	0	0	0
gene29678	0	0	0	0	0	0	0	0	0	0	0	0
gene29679	0	0	0	0	0	0	0	0	0	0	0	0
gene15125	4.6534249999999995	4.5653	4.87743	4.6541	4.50112	4.56249	5.0548589999999995	5.65113	5.38725	5.9416899999999995	5.6599330000000005	5.90356
gene15124	9.00072	10.2812	10.9995	10.4999	10.1609	11.3958	13.0266	13.9917	11.9541	13.6871	10.991164000000001	12.8686
gene15126	0.037005	0.063193	0.056584	0.027796	0.134134	0.094282	0	0	0	0	0	0.046007
gene15121	0.04508	0.063484	0	0.044229	0.058626	0	0.060104	0.020089	0.068776	0.021733	0	0
gene15120	0.363341	0.46125000000000005	0.381411	0.309333	0.355974	0.265603	0.174481	0.184002	0.295653	0.246428	0.279378	0.274833
gene15123	0.440419	0.764431	0.679608	0.495185	0.703865	0.633396	0.771582	0.902037	0.85339	1.17985	1.10269	0.850805
gene24330	3.6831	3.44837	3.7820210000000003	3.4285229999999998	3.2284040000000003	4.00036	2.22396	2.62142	2.19544	2.12699	2.3452219999999997	2.54149
gene24332	0.520432	0.522232	0.753559	0.711605	0.847842	0.519985	0.265388	0.296145	0.095055	0.251949	0.207792	0.25490399999999996
gene24334	1.71084	2.00991	1.95701	1.92817	1.80493	2.0689509999999998	1.02828	1.43516	1.48048	1.13123	1.12886	1.23867
gene14838	0	0.041638	0	0	0.024932	0	0	0	0	0	0	0.043263
NewGene_6266	0	0	0	0	0	0	0	0.151336	0	0	0	0
gene14830	1.07813	1.03841	1.06018	0.993059	1.07506	1.09719	0.604911	0.59967	0.702313	0.590246	0.533191	0.686615
gene14831	0.514112	0.303521	0.324887	0.4942	0.600666	0.346535	0.20504	0.237602	0.332667	0.216505	0.209982	0.162051
gene14833	1.34066	1.55497	1.06077	1.30686	1.34588	1.2432969999999999	1.19805	1.31974	1.50282	1.43498	1.13864	1.18426
gene14834	15.7359	14.3331	13.7568	16.1137	14.2764	14.3889	25.8607	25.0264	24.1661	25.2424	25.1367	25.5004
gene14835	39.642903999999994	38.2125	42.010653999999995	42.2197	38.8483	43.433378000000005	37.044034999999994	38.569869000000004	35.8536	35.314775000000004	36.629810000000006	36.5141
gene14836	0	0.017234	0	0	0	0	0	0.009907	0.016958	0	0.016765	0
gene14837	0	0	0	0	0	0	0	0	0	0	0	0
gene454	20.2704	16.9979	14.4907	18.3088	21.5607	13.238	22.4432	18.7196	21.5299	22.0753	20.8443	18.8196
gene11712	0.88443	0.741294	0.8911709999999999	0.653027	0.738361	0.873205	0.673371	0.81709	0.697315	0.861401	0.625029	0.8044089999999999
gene11710	0	0	0	0	0	0	0	0.044549	0.017428	0	0	0.051214
gene11711	3.23343	3.51763	2.7213	3.06316	3.50439	3.25443	4.26047	4.82707	4.62702	4.77717	4.8012	4.0263
gene11717	20.4956	21.0689	19.7442	22.032590000000003	22.8425	18.836425000000002	26.9874	27.3404	28.7868	29.2136	28.582183999999998	29.5833
gene11714	7.27231	7.47871	7.00866	7.15026	7.31212	7.11939	6.87522	6.3335	6.64875	6.51981	6.68075	6.95935
gene11718	216.733	223.781	209.961	211.204	210.753	209.908	164.771	151.391	162.554	166.417	168.7	159.516
gene11719	6.63951	6.39394	7.33082	6.14377	7.1001	7.15811	8.60979	7.90942	8.43378	8.24958	9.09664	8.24752
NewGene_4099	0	0	0	0.065912	0	0	0.205414	0	0	0.196261	0.142067	0
NewGene_4098	0.313759	0.225445	0.12349	0.323341	0.29748	0.288755	0.511938	0.364183	0.344624	0.354733	0.527473	0.4764
NewGene_4097	0.297703	0	0	0.163225	0.20223	0.170076	0	0.059779	0.105386	0.144249	0.064491	0
NewGene_4096	0.046782	0	0	0.064961	0	0.040035	0.147284	0.131073	0.069575	0.170993	0.256475	0.096499
NewGene_4095	0	0	0	0.058445	0	0.086012	0	0.115354	0	0	0.26895	0
NewGene_4094	0.111557	0	0	0	0	0.140902	0.297754	0.13337	0.186799	0	0	0
NewGene_4092	0.233919	0.298201	0.388041	0.28553	0.34781	0.224226	0.135496	0.137046	0.125129	0.286135	0.342809	0.20493
NewGene_4091	0.230328	0.397598	0.422784	0.265896	0.303143	0.410197	0.40381999999999996	0.438768	0.462296	0.506404	0.318527	0.382697
NewGene_4090	0.2493	0	0	0.131254	0	0	0.093363	0	0	0	0.494016	0
NewGene_425	0.531699	0.629158	0.713789	0.690023	0.665389	0.441997	0.875085	0.7600659999999999	0.803534	0.8516840000000001	1.39161	1.0077
NewGene_424	1.26996	0.741088	1.4347239999999999	1.11816	0.668176	0.404043	0.877359	0.288896	0.5766990000000001	0.8549869999999999	0.59324	0.471615
NewGene_426	0	0.062148	0.051958	0.215516	0.063854	0.21462	0.228778	0.424049	0.277648	0.6578649999999999	0.155159	0
NewGene_420	0	0	0	0.127583	0	0	0.045313	0.095422	0	0	0.206682	0
NewGene_422	0.084126	0.079099	0.163216	0	0.032865	0	0.204527	0.687705	0.432838	0.6814	0.622071	0.8118810000000001
NewGene_429	0.196809	0	0.062796	0.150745	0.090436	0.321535	0	0	0	0	0.12787	0
NewGene_428	0.12115599999999999	0.242689	0.15023	0.17012100000000002	0.468515	0.373931	0.407755	0.39275499999999997	0.577871	0.411536	0.11335	0.5190330000000001
gene239	0.71186	0.765821	1.08672	0.886882	0.813412	1.14197	0.801111	1.02724	0.971031	1.11197	0.789295	0.721125
gene238	50.1565	51.5184	48.1845	49.5201	46.7199	43.1866	35.7759	33.5956	35.3616	35.889	36.4887	39.4787
gene235	0.024667	0	0	0	0	0	0.01961	0	0	0	0	0
gene236	0	0	0	0	0	0	0.137545	0	0.204775	0.010995	0.136107	0.009324
gene231	94.2662	97.7746	98.9882	99.7811	91.8638	96.5572	54.2538	57.596	55.2172	57.0151	59.3354	57.515
gene230	1.24991	1.3548630000000002	1.30323	1.33727	1.25679	1.49441	0.924268	1.10482	1.00804	1.0266	1.11553	1.12855
gene233	6.75	6.97314	6.77563	6.90471	7.213353000000001	7.1261	6.29662	6.13153	5.75858	6.0211879999999995	6.44823	5.92365
gene17718	0.130656	0.165554	0.175716	0.167544	0.114742	0.240692	0.307149	0.344624	0.361292	0.340261	0.366966	0.367761
gene17710	18.3584	18.2195	20.014447999999998	18.9976	18.5457	19.8869	16.7968	19.2902	17.6168	18.1191	17.727876000000002	18.1658
gene17713	0	0	0	0	0.058036	0.073008	0	0.161694	0	0.174513	0.056607	0.081422
gene17717	50.5913	50.7044	48.7206	51.3111	50.4041	52.8748	61.5939	64.5338	64.6065	64.3261	65.0649	71.0515
gene491	12.3785	13.5784	14.4898	14.6878	14.0429	15.4169	12.9962	13.3299	13.646	13.5456	12.6774	14.7914
gene493	0.460628	0.298082	0.580631	0.495103	0.354558	0.476919	0.327171	0.314273	0.347566	0.268383	0.460515	0.299663
gene492	1.54817	1.7859060000000002	2.03922	1.27136	1.18949	1.54903	0.605524	0.857987	1.02922	1.28617	1.12296	1.08279
gene494	6.28691	6.91033	7.18696	7.44036	6.08622	7.21359	9.43619	8.25952	9.46561	9.96011	8.85657	10.0653
gene497	2.3132900000000003	1.88545	2.3537890000000004	2.38559	2.127	2.40884	2.75209	2.9536	2.98633	2.8168480000000002	2.9702620000000004	3.21235
gene496	0.999649	1.05326	0.921208	0.9375709999999999	0.961005	0.9851829999999999	0.8578220000000001	0.842024	0.7587889999999999	0.795444	0.912516	0.9875
gene1189	1.63506	2.24753	2.08664	1.99924	2.07028	2.14873	1.46885	1.53037	1.44662	1.45369	1.41377	1.47485
gene1188	0.559147	0.517487	0.5663279999999999	0.41377200000000003	0.44265999999999994	0.446274	0.330165	0.468784	0.355459	0.366923	0.322823	0.508058
gene1185	2.17386	2.25807	2.20866	2.30929	2.12532	2.34963	2.28194	2.12544	2.18167	2.20976	2.18959	2.08967
gene1187	0	0.005784	0	0	0	0.006688	0	0.014632	0	0.009989	0.024287	0.013016
gene1180	32.1512	30.5048	32.722	32.5614	34.0973	32.0273	42.0646	43.0716	39.4929	41.1089	45.1871	41.9624
gene1183	3.46942	2.9683	3.48025	3.09065	3.10276	3.45977	9.41625	8.80789	8.4764	9.90058	9.26148	8.70487
gene1182	9.081323000000001	9.10518	9.266988000000001	9.42572	9.23909	8.48004	10.2813	9.54548	10.0276	10.0868	9.6993	9.69615
NewGene_3067	0	0	0	0	0.161466	0	0	0	0	0.136706	0	0
gene19191	0.112235	0.060382	0.14975	0.025937	0.068001	0.16845	0.126369	0.121995	0.2575	0.143123	0.251169	0.103655
NewGene_3065	0	0	0	0.095729	0.107502	0	0	0	0	0	0	0
gene19193	13.406165000000001	14.48	13.9511	13.5669	13.503613999999999	14.5785	12.929490000000001	11.987098999999999	12.4119	12.339	12.5156	12.182429999999998
gene19194	15.2467	14.4384	14.3193	13.6904	13.963273000000001	13.8508	15.9321	15.677256999999999	15.601901999999999	15.769044999999998	16.479568999999998	13.628578000000001
gene22016	2.26715	1.88236	2.23531	2.13249	1.89126	2.1667	3.49402	3.34255	3.52598	3.01651	3.20775	2.82318
NewGene_3061	0	0	0	0	0	0	0.146183	0.123121	0.263361	0.054238	0.225954	0.151932
gene19197	22.8798	23.4179	24.0881	22.6675	22.3374	22.6914	16.3823	15.2339	15.7887	14.78	16.5305	14.9705
gene15820	7.18479	8.05997	6.33217	7.1547670000000005	6.45981	7.48006	6.777141999999999	6.77856	7.54442	7.152423000000001	8.34629	8.23243
gene15821	29.754956999999997	29.44	29.6574	30.6976	29.597641000000003	31.3269	28.4866	29.525	27.7312	28.9688	28.4911	31.122683000000002
gene23862	16.4838	16.6732	17.5899	17.038	16.8437	17.66	18.2417	19.2413	19.3804	19.6256	19.499	20.0781
gene15824	38.713567999999995	38.508407999999996	39.159	38.1451	38.2198	40.4393	29.3253	30.8199	30.1288	29.9229	29.980275000000002	32.7329
gene15825	17.7218	18.6932	17.2223	18.3863	18.4088	17.7793	14.4089	13.8306	13.9393	14.6756	14.781	13.7886
gene15826	0.303723	0.303857	0.302255	0.299979	0.257964	0.269436	0.164509	0.19878	0.16996	0.162338	0.145544	0.137207
gene15827	60.3887	62.741226000000005	63.3476	60.486444999999996	58.1995	62.47901900000001	58.813928999999995	60.136368999999995	57.7845	57.755	58.037	55.7425
gene15828	13.289938000000001	15.8386	14.5122	13.9718	14.036631999999999	15.2294	15.1056	15.0971	15.569441000000001	14.657264999999999	15.1908	13.904732000000001
gene15829	0.044521	0.1649	0.113001	0.107699	0.093906	0	0.07605	0	0.082605	0.035491	0.027128	0
NewGene_5881	0	0.191299	0	0	0	0	0	0	0	0	0	0
NewGene_5880	0.089367	0.273865	0.226494	0	0.179399	0.252349	0	0.194575	0	0	0	0
gene6324	0.027989	0.045152	0.072458	0.028852	0.021066	0.044051	0.030223	0.068955	0.023021	0.049855	0.012535	0.029353
gene6325	140.694	148.083	136.863	140.687	137.077	138.976	147.859	146.013	149.37	147.575	147.481	143.719
gene6326	26.5096	27.7573	26.4373	26.6359	25.5649	27.0675	26.2708	25.307	27.1591	24.0897	25.3063	23.8217
gene6327	5.45785	6.01421	5.05538	5.78994	5.29022	5.21949	7.20724	7.17494	6.76356	7.19339	7.71481	6.81574
gene6320	6.11654	5.178700000000001	6.026446999999999	5.707618999999999	4.95703	4.909872999999999	6.42771	6.997604999999999	6.0054409999999985	7.173132000000001	6.87859	7.2076579999999995
gene6321	0.634934	0.704689	0.759063	0.61406	0.570545	0.654281	1.32453	1.41368	1.33102	1.34921	1.63217	1.38157
gene6322	1.9723819999999999	1.66912	1.54984	1.74893	1.6356	1.70587	1.817	1.7952789999999998	2.05315	1.87792	1.85105	2.10361
gene6323	0	0	0	0.02031	0	0.024659	0.046956	0.047932	0.064867	0.06903	0.040174	0.076493
gene6328	0	0	0	0.005687	0	0	0	0	0	0	0	0.016933
gene6329	0.5417959999999999	0.864608	0.869675	0.9514440000000001	0.510452	0.597211	0.8167179999999999	0.731734	0.75924	0.8039499999999999	0.8869990000000001	0.858472
gene5668	0	0	0.063068	0	0.047041	0	0	0.01544	0.044265	0.031312	0.018898	0.054819
gene5669	0	0	0	0	0	0	0	0	0	0.016586	0	0
gene5664	4.7549269999999995	3.5508	4.96584	3.4911090000000002	3.8425809999999996	5.3147009999999995	8.34961	9.70842	8.78083	10.6489	9.409675000000002	8.89087
gene5665	0.746088	0.741778	0.508945	0.825925	0.830015	0.917675	1.2166	1.5210849999999998	1.39867	1.1816559999999998	1.37038	1.54422
gene5666	0.416502	0.642258	0.447902	0.699386	0.540998	0.571171	0.533635	0.665585	0.611582	0.574625	0.8103419999999999	0.6084440000000001
gene5667	13.8421	12.7578	13.4705	13.455777999999999	14.482389000000001	13.6186	14.904105999999999	15.2737	15.251862000000001	16.148	16.147	15.182996000000001
gene5661	0.022661	0.019801	0.012672	0.021734	0.01079	0.012134	0.015981	0.011368	0.030147	0.010506	0.023225	0.0146
gene5662	6.98684	7.43942	8.54536	8.5985	8.71945	7.19123	8.06235	6.35775	6.707427000000001	6.0126	6.99453	7.2920300000000005
gene5663	1.59	1.77886	1.58684	1.31506	1.42046	1.50612	1.25947	1.71279	1.64185	1.7479390000000001	1.63637	1.50655
gene27521	0	0	0	0	0	0	0	0	0	0	0	0
gene27523	0	0	0	0	0	0	0	0	0	0	0	0
gene27525	0.02487	0.039711	0.031912	0.019195	0	0.034219	0.013002	0.043978	0.024411	0.058221999999999996	0.014505	0.053155
gene27526	0.039266	0.03388	0.036692	0	0.023186	0.034529	0.012925	0.017623	0.009331	0.021032	0.04238	0.014384
gene27527	37.2617	36.6616	37.1404	37.2826	36.5233	38.3172	31.525744999999997	33.862348999999995	32.2541	33.759665999999996	34.062858000000006	36.0071
gene27528	1.27213	1.35697	1.17721	1.06012	1.2801000000000002	1.21822	0.550019	0.386269	0.436963	0.42274599999999996	0.458513	0.49210200000000004
gene27529	240.089	240.54	242.30589500000002	241.261	241.336	237.766	159.222	168.42071499999997	168.224	170.093	162.014	167.142
gene7745	173.384	170.906	166.55	167.152	173.468	162.469	248.712	229.391	231.893	238.457	229.79	228.11008800000002
gene7744	62.718954000000004	61.7514	58.7515	62.4002	64.3588	60.9553	64.3482	66.7401	70.6232	68.6782	65.319	69.0268
gene7747	54.0178	59.303259000000004	66.6909	69.5997	63.4321	58.0885	42.746652000000005	41.1513	35.2688	41.0756	39.9125	41.208239999999996
gene7746	24.9108	31.7192	15.6729	15.9646	21.1296	28.188539000000002	21.1512	19.6169	25.3498	23.3582	24.9608	21.7789
gene7741	30.570363999999998	31.0781	31.6578	30.8799	29.2816	31.9528	27.3708	29.2566	28.815796000000002	25.4605	26.7687	23.456881999999997
gene7742	68.3153	71.5739	63.3837	65.3695	72.4097	64.2094	44.1204	46.8932	46.8085	46.7669	48.0263	45.807
gene7748	87.8695	86.2542	77.453	82.49448600000001	83.4972	80.96841900000001	89.2321	89.6551	94.2971	89.19555299999999	85.1566	82.3586
gene25168	0	0	0	0	0	0	0	0	0	0	0	0
NewGene_4875	0.21308	0.333307	0	0	0	0.199855	0.17923	0.205084	0	0.228483	0	0.276974
NewGene_4874	0.21415499999999998	0.17404	0.128665	0.157521	0.1978	0.168782	0.076722	0.052664	0.171251	0.051326	0.117457	0.169825
NewGene_4139	3.75295	3.30285	3.908	3.35113	3.60208	3.02383	3.03642	2.91189	3.83694	3.33108	2.26289	3.46166
gene1968	9.98828	10.2615	10.3911	10.5396	9.4904	11.1315	14.0832	15.5443	15.9934	15.3108	16.1403	16.9689
gene1963	10.545	10.7125	10.7446	11.3257	10.4432	10.4309	10.0321	10.0937	10.0187	11.121	10.9752	11.4174
gene1961	3.85259	4.41571	4.22752	4.1171	3.98227	4.27172	3.07549	3.5477309999999997	3.40828	3.3783149999999997	3.52271	3.47254
gene1960	1775.18	1827.01	1674.15	1768.76	1713.18	1699.63	804.209	810.283	829.81	827.821	846.185	842.154
gene1967	0	0	0	0	0	0	0	0	0	0	0	0
gene1965	0	0	0	0	0	0	0.059392	0	0	0	0	0
gene1964	0.049681	0.065248	0.065915	0.070626	0.113373	0.05389	0.10535	0.081449	0.086469	0.046934	0.040874	0.110427
gene22501	27.4501	26.3128	27.217	26.7577	26.4941	26.1384	35.4059	37.2311	34.2137	35.5781	37.0502	37.3376
NewGene_2039	0.152476	0.252639	0.173563	0.099247	0.156838	0	0.414012	0.175599	0.401077	0.173956	0.155502	0.329292
gene22500	1.01981	0.89062	0.807508	0.839611	0.911114	0.978933	1.3458029999999999	1.24033	1.60819	1.68278	1.75026	2.06402
NewGene_2033	0	0	0.124572	0.375559	0	0.130847	0	0	0	0.142822	0	0.106768
NewGene_2032	0	0	0	0.167152	0	0	0	0.082495	0	0	0.067163	0
NewGene_2031	0.175726	0.178705	0	0	0	0.170563	0	0	0	0	0	0.147448
NewGene_2030	0.514867	0	0	0	0	0	0.363522	0	0	0	0	0
NewGene_2037	0.761508	0.640597	0.7811980000000001	0.667342	0.62723	0.728076	0.405887	0.35856299999999997	0.268919	0.483993	0.330504	0.428864
NewGene_2036	0.346279	0.146811	0.104333	0.17228	0.145247	0.308151	0.156414	0.194768	0.265399	0.185029	0.232505	0.139387
NewGene_2035	0.093794	0	0.264526	0	0	0	0	0	0.162844	0	0	0
NewGene_6724	0.139354	0.033269	0	0	0.283397	0	0	0	0	0	0	0
NewGene_6722	0.143655	0.17252	0.07924	0.157414	0.082121	0.120084	0.383362	0.267767	0.381344	0.313988	0.471107	0.379692
gene4216	0.025347	0.047718	0	0.042939	0.034503	0	0.072578	0.084414	0.049439	0.055201	0.165714	0
gene4214	4.5381	4.36469	4.17482	4.71267	4.85856	4.30007	5.14344	5.61403	4.97317	5.33658	5.8467	5.35797
gene4215	2.74222	3.27767	2.9395759999999997	3.35783	3.44036	3.37248	3.8609839999999997	3.28525	3.32655	3.55262	3.31492	2.85643
gene4212	4.4496009999999995	4.5296769999999995	4.501983000000001	5.13376	4.329286000000001	4.60111	6.16449	5.33505	5.3615580000000005	5.18996	5.329154000000001	5.41463
gene4213	957.241	931.745	800.293	961.566	972.26	840.911	617.682	588.677	621.453	620.161	614.082	592.864
gene4210	0	0.125893	0.055046	0	0.038531	0	0.076519	0.020347	0.001967	0	0.079559	0.06832
gene4211	12.4381	12.652	13.9593	12.7807	12.493179999999999	12.3981	15.639736000000001	17.6126	18.9405	15.0113	14.4147	18.3669
NewGene_6720	1.2607249999999999	0.970503	1.02627	1.0317	1.0862859999999999	0.973981	0.688358	0.805377	1.0006	0.887534	1.00894	0.710109
gene4218	21.2307	22.043530999999998	21.4142	21.4129	22.142805000000003	21.394228000000002	24.314329999999998	24.1715	24.9716	26.218474999999998	24.6424	23.3022
gene4219	0.690492	0.723301	0.833202	0.620612	1.01756	0.666878	1.45613	1.46088	1.80716	1.41448	1.49788	1.48071
gene9887	6.9456999999999995	6.76078	7.6518679999999994	6.999677999999999	6.42899	6.895842999999999	8.209895999999999	8.78251	9.199748999999999	9.2649	8.382532999999999	8.83606
gene9888	0.084086	0.125319	0.071799	0.105167	0.110261	0.077819	0.051225	0.010555	0.08047	0.044392	0.037972	0.071818
NewGene_3848	0	0	0	0	0	0	0	0.252227	0	0	0	0
NewGene_3845	0.40326	0.42701	0.027056	0.16334	0.368079	0.389849	0.502042	0.325948	0.459456	0.47043	0.420077	0.315808
NewGene_3844	0.43273	0.470764	0.442158	0.247033	0.30069	0.605308	0.380367	0.387735	0.307706	0.401929	0.541357	0.312166
NewGene_3847	0	0	0	0.061437	0.159749	0	0.456977	0.5482	0.281499	0.8526180000000001	0.5348809999999999	0.6534909999999999
NewGene_3846	0.621179	0.371392	0.276024	0.522613	0.398844	0.650793	0.310855	0.310271	0.284875	0.414445	0.282648	0.720257
NewGene_3840	0	0	0	0	0.210058	0	0	0	0.075211	0	0	0
NewGene_3842	0	0	0	0	0	0.040267	0.193223	0	0	0	0	0
gene16693	0	0	0	0	0	0	0	0	0	0	0	0
gene16690	0	0	0	0	0	0	0	0	0	0	0	0
gene16696	0	0	0	0	0	0	0	0	0	0	0	0
gene16697	0	0	0	0	0	0	0	0	0	0	0	0
gene16695	0	0	0	0	0	0	0	0	0	0	0	0
gene22483	0.186971	0.134723	0.06171	0.128662	0.082282	0.067298	0.168216	0.198288	0.190687	0.185868	0.126214	0.118226
gene16699	0	0	0	0	0	0	0	0	0	0	0	0
NewGene_5876	0.067155	0	0.101992	0	0	0	0.20668	0	0.185491	0	0.306394	0
NewGene_5875	3.97612	3.63174	3.7979140000000005	3.24378	3.5176230000000004	3.66655	1.98262	2.34166	2.49011	2.2240889999999998	1.97064	2.96854
NewGene_5872	0.831137	0.819194	0	0	0	0.898476	0.357273	0.489773	0	0.398023	0.495171	0.490733
NewGene_5873	0.450818	0.416952	0.41242500000000004	0.361051	0.566619	0.382643	0.289365	0.151287	0.214609	0.106545	0.14599	0.314578
NewGene_5870	0.073677	0.137269	0.116806	0.131487	0.095534	0	0.465561	0.142672	0.097248	0.493193	0.18079800000000001	0.128691
NewGene_5871	0	0	0.095768	0	0	0	0	0	0	0	0	0.21124
NewGene_5878	0.280912	0.279041	0.180423	0.465798	0.133714	0.289725	0.260207	0.144778	0.067991	0.202907	0.070469	0.0664
gene30119	0	0	0	0	0	0	0	0	0	0	0	0
gene30115	0	0	0	0	0	0	0	0	0	0	0	0
gene30114	0	0	0	0	0	0	0	0	0	0	0	0
gene30117	0	0	0	0	0	0	0	0	0	0	0	0
gene30116	0	0	0	0	0	0	0	0	0	0	0	0
gene30111	0	0	0	0	0	0	0	0	0	0	0	0
gene30110	0	0	0	0	0.017481	0	0	0	0	0	0	0
gene30112	0	0	0	0	0	0	0	0	0	0	0	0
gene20298	1.67248	1.38583	1.71713	1.72436	1.27478	1.4260099999999998	0.87524	0.908806	0.9288369999999999	0.866935	1.03811	1.04146
gene20293	2.5306349999999997	2.71642	2.14807	2.2120740000000003	1.93795	1.75187	1.6008920000000002	1.5847799999999999	1.6651900000000002	2.35477	2.05328	1.6975289999999998
gene20290	7.48296	7.45046	6.99721	7.41033	7.72643	8.04148	7.49542	7.09822	6.72194	6.51171	6.3792	6.52207
gene20295	5.043431000000001	5.17799	5.64455	5.263459999999999	4.86242	5.60493	13.4683	14.9268	14.500155999999999	14.493424000000001	13.880863000000002	15.808660000000001
gene20294	0.01629	0.022898	0.014708	0.009517	0.016757	0.027483	0	0	0.006196	0.007035	0.012538	0.013209
gene18249	11.353069000000001	12.902	11.3205	12.8847	11.836	11.7894	10.087	10.990212999999999	10.024875999999999	10.512080000000001	9.35631	9.9822
NewGene_5589	0.454025	0.570901	0.321844	0.336548	0.360191	0.410562	0.469226	0.537887	0.477021	0.466538	0.576087	0.644965
NewGene_1555	0.057555	0	0	0	0	0	0	0.131504	0.196098	0.326786	0	0
NewGene_1554	0.087461	0.200262	0.15203	0.234164	0.149062	0.114409	0.7461040000000001	0.5720160000000001	0.8926719999999999	0.599097	0.677029	0.9050989999999999
NewGene_1556	0.532383	0.293066	0.07016	0.105397	0.133409	0.562683	0.18261100000000002	0.134936	0.473368	0	0.160625	0.19581500000000002
NewGene_1551	0	0	0.072703	0.25151	0	0	0	0	0	0	0	0
NewGene_1559	0	0	0	0	0	0	0	0.118092	0	0	0	0.259374
gene18241	0.094747	0.109362	0.080837	0.092383	0.114935	0.057217	0.113853	0.153313	0.111558	0.143847	0.158423	0.123888
NewGene_5580	0.441631	0.579417	0.27476	0.711697	0.44921200000000006	0.65451	0.27365100000000003	0.218303	0.538354	0.2052	0.37480199999999997	0.6562490000000001
gene21650	687.527	650.128	675.116	701.113	671.803	631.913	687.216	704.326	646.353	647.67	658.974	681.554
gene21651	8.80834	8.78907	9.43899	8.54344	9.07785	9.96283	7.31268	8.46648	7.50515	7.74329	7.62535	8.53294
gene21652	12.3748	11.5386	13.5892	12.5721	12.2254	12.6667	12.1502	13.4892	12.8713	12.6222	12.7688	13.4897
gene21653	3.27632	3.03354	3.30871	3.4579429999999998	2.7378519999999997	3.39715	2.89549	3.06243	2.8583	2.90175	2.70949	3.06088
gene21654	5.11404	5.1646	5.16325	4.78167	4.66964	4.67003	3.68576	3.7550209999999997	3.6911750000000003	4.1781939999999995	3.8355	4.10613
gene21655	0.107184	0.054244	0.163388	0.157996	0.073919	0.097505	0.057808	0.084748	0.11627	0.032783	0.086029	0.054101
gene21658	10.672296000000003	10.534198999999997	9.83522	10.8618	10.5131	10.7878	7.946794999999999	7.97258	8.477390000000002	8.67581	8.267622999999999	8.44143
gene21659	73.4511	73.1382	76.5755	71.5827	70.1558	71.3501	63.8728	65.7423	65.2817	64.3446	66.9856	69.8045
NewGene_6016	0	0	0	0	0	0	0	0.074632	0	0.163723	0	0.13068
NewGene_6013	0	0	0	0.079059	0	0	0	0	0	0	0.186096	0
gene18246	0.019958	0	0.011911	0.030247	0.025393	0.028268	0	0	0.009414	0.017719	0	0
NewGene_3023	0.17094	0	0	0	0.160116	0.137273	0	0	0	0	0	0.065955
NewGene_3022	0	0.24006899999999998	0.197384	0.17475	0.149646	0.263704	0.21212	0.280704	0.085587	0.310653	0.449896	0.466622
NewGene_3021	0	0	0.149431	0.166625	0	0	0	0	0.256239	0.09085	0.102353	0
NewGene_3020	0.222349	0.365437	0.262681	0.18182	0.157278	0.287229	0.34079000000000004	0.126833	0.111585	0.286544	0.113959	0.22724500000000003
NewGene_3027	0	0	0	0	0	0	0	0.226617	0	0	0	0
gene18245	0.865182	0.662043	0.786341	0.675716	0.492882	0.649779	1.25646	1.31783	1.23377	1.36871	1.46908	1.61431
NewGene_3025	0	0	0	0	0	0.204994	0	0	0	0	0	0
NewGene_3024	2.0235060000000002	2.13064	2.14439	2.23982	2.09443	2.1891	5.367900000000001	5.622608999999999	5.27888	5.18605	4.71242	5.906543999999999
NewGene_3029	0.773653	0.711598	0.774743	0.972653	0.506562	0.795237	0.249858	0.29354	0.244219	0.105855	0	0
NewGene_3028	0	0	0.096578	0	0	0	0.095028	0	0.087379	0.209947	0	0
gene26927	1.93555	2.12319	2.39456	1.9940039999999999	1.79871	1.92328	4.91382	3.32664	3.18819	2.81844	2.97702	2.99583
gene26924	0.10114	0.076157	0.045385	0.052533	0.065446	0.085738	0.048544	0.057634	0.047313	0.033352	0.044191	0.047189
gene26920	0	0	0	0	0	0	0	0	0	0	0	0
gene26928	0.029803	0.044793	0	0.029142	0.05416	0.047739	0.178952	0.047412	0.102973	0.144002	0.147969	0.148108
gene18221	3.29193	3.40284	2.9570510000000003	3.18002	2.91059	3.87359	4.0492740000000005	4.84791	4.79743	4.51887	4.71979	4.48652
gene19488	0.815042	0.9994970000000001	0.945052	0.718315	0.661416	0.95947	1.07562	1.42508	1.39446	1.24563	1.17153	1.04486
gene19489	0.047524	0.03897	0.040478	0.070549	0.031297	0.031239	0.039692	0.046273	0.049256	0.035873	0.047659	0.060132
gene19482	65.93190799999999	67.4712	60.9732	62.363490999999996	64.6054	62.857	52.143753000000004	49.631322000000004	56.198879999999996	55.202768999999996	52.996640000000006	52.1317
gene19483	0.715259	0.808614	0.374572	0.446831	0.621876	0.538183	0.30371	0.367398	0.369561	0.410108	0.270764	0.360032
gene19480	5.1274	4.70282	5.85424	4.14256	5.40021	6.86554	10.44	11.8316	9.74485	10.6003	11.8219	9.85998
gene19481	55.1789	57.293887000000005	51.4686	53.4343	52.7956	51.257448000000004	58.700196000000005	52.8302	60.4885	59.4071	57.6269	61.859491000000006
gene19486	0.112724	0.252744	0.205809	0.128699	0.265259	0.170772	0.758861	0.4293	0.538843	0.44935	0.606879	0.601034
gene19487	0.41669799999999996	0.415267	0.387585	0.42785	0.408462	0.432791	0.49582800000000005	0.345494	0.385866	0.590542	0.456023	0.540495
gene19484	1.06266	5.32196	5.00869	4.4598	1.55233	3.1702510000000004	4.088509999999999	4.05356	0.613487	0.343951	0.508364	1.43651
gene19485	0.856966	0.803963	0.584626	0.736812	0.493089	0.943655	0.687281	0.701245	0.833763	0.808041	0.747585	0.564857
NewGene_5587	0.116343	0	0.068965	0.115291	0.049915	0	0.133654	0.110883	0.112618	0.112599	0	0
gene4619	0.62327	0.472141	0.49368	0.696905	0.501034	0.495648	0.288414	0.282305	0.300469	0.185273	0.294975	0.270531
gene19730	7.22274	7.98325	7.43097	6.88635	7.36746	7.68571	68.219	62.8576	68.1731	66.7968	67.1435	65.4493
gene19731	44.0496	43.355	41.851	43.1428	43.2273	41.9021	75.9668	71.1602	77.4176	78.2378	79.2569	78.5797
gene19733	0	0	0	0	0	0	0	0.010026	0.012596	0.01092	0	0
gene19734	19.1394	19.1648	18.1281	19.6008	19.2921	18.4954	30.8193	30.92	31.5157	32.4857	30.4045	27.3718
gene19735	11.3183	12.7337	11.4414	11.117640999999999	11.4066	11.4687	9.652256999999999	9.274273999999998	10.8513	10.1819	10.636	9.60149
gene19736	4.91892	4.89172	4.98669	4.88796	5.03299	4.90024	5.886083999999999	5.51971	4.70294	5.74587	5.5747	5.14811
gene19737	6.70958	7.11794	7.31677	6.59394	6.42087	6.34196	10.2951	10.1414	10.5765	10.3004	10.5324	10.2647
gene19739	0.00045	0.000766	4.8e-05	0.000631	0.003023	0.005675	0.000262	0.013937	0.000688	0.011094	0.001666	0.004752
gene969	118.342	119.74	117.392	115.746	114.787	116.587	97.70022900000001	96.98446000000001	97.6113	103.893	105.959	100.18832599999999
gene968	0.634579	0.56742	0.484552	0.5427299999999999	0.626213	0.685005	2.8019559999999997	2.92696	3.09862	2.8792809999999998	2.66375	2.89855
NewGene_2778	0.264091	0.363582	0.20137	0.283001	0.5710179999999999	0	0.356361	0.124746	0.091048	0.111475	0.123471	0.15747599999999998
NewGene_2774	6.42776	6.0322	5.567611999999999	6.54848	5.13738	6.35165	12.757990999999999	12.3158	12.588628999999997	13.220399000000002	11.5697	11.9169
NewGene_2775	0	0	0.040591	0.05557	0.029804	0.081293	0.424248	0.41320199999999996	0.454885	0.7631	0.711322	0.752826
NewGene_2770	0.461699	0.955581	0.639657	0.536213	0.621724	0.513955	0.498769	0.639563	0.649077	0.4725	0.491967	0.544333
NewGene_2771	0	0.322637	0	0	0	0	0	0	0	0	0	0
gene967	0.283704	0.349107	0.283993	0.34512	0.342971	0.340222	1.79523	2.52111	2.18515	2.25773	2.14558	2.3944
NewGene_2773	3.37672	3.09413	3.07638	3.70885	2.7171980000000002	2.76876	3.7901659999999997	4.20397	3.63206	3.80666	4.53289	3.64808
gene23726	0	0	0	0	0	0	0	0	0	0	0	0
gene23727	0	0	0	0	0	0	0	0	0	0	0	0
gene23724	0	0	0	0.007742	0	0	0	0	0	0	0	0
gene18284	0.013135	0.086465	0.063163	0	0.030036	0.046643	0.07313	0.095251	0.07968	0.154063	0.119688	0.197873
gene18283	33.7414	33.6991	35.724351999999996	34.2916	33.3345	36.3325	37.1394	41.1076	41.0413	40.0263	40.4959	41.6525
gene18282	3.32157	3.29998	3.76512	3.0062070000000003	3.37484	3.75929	6.43107	6.05775	5.77995	5.9582	6.42385	6.386159999999999
gene18281	0.695771	0.678339	0.758203	0.573561	0.683484	0.679612	0.568285	0.989505	0.587769	0.992039	0.782808	0.566424
gene18280	21.1531	22.178554000000002	19.6147	22.1357	20.154	22.4949	21.8891	21.843277999999998	21.579551000000002	22.710116999999997	17.411037999999998	21.644
gene3644	30.4692	28.848	28.0347	28.0099	28.1983	28.031	29.4141	30.0532	29.0897	30.3223	28.8483	29.3132
gene18288	1.85952	1.77354	1.9840119999999999	1.98128	1.75713	1.95631	1.8435	2.0357000000000003	2.09482	2.11635	2.09511	2.33686
gene9141	172.79075699999999	164.534	161.014	161.747	158.24390799999998	160.561	121.10840300000001	93.94561000000002	97.4913	97.56762699999999	92.7773	94.8284
gene9140	0.6283650000000001	0.8614299999999999	0.363377	0.6830809999999999	0.588274	0.47534	2.37885	0.8564670000000001	0.825987	1.0650030000000001	1.34102	0.837067
gene9143	9.699691999999999	10.4837	9.61412	9.356467000000002	9.95359	10.354700999999999	13.090470999999999	12.7077	13.595376000000002	13.415728000000001	13.474089000000001	14.1938
gene9142	59.0277	56.648630999999995	56.0108	55.5239	55.3366	54.8101	54.595037999999995	51.530561000000006	55.7057	50.3617	55.566925999999995	49.8714
gene9145	52.9556	52.3357	50.8465	51.1216	52.166	51.161	48.8299	50.3111	50.8721	51.5527	50.8557	51.3553
gene9144	0.015151	0	0	0	0.047528	0	0	0	0	0	0	0.000955
gene9147	0	0	0	0	0	0	0	0	0	0.020545	0	0
gene9146	1.40128	1.78243	1.12833	1.27689	1.75512	1.86432	3.92457	4.03563	4.04392	3.52779	5.17721	4.76594
gene9149	0.377331	0.299768	0.345053	0.29951	0.270123	0.34368699999999996	1.8697709999999998	1.67358	2.06159	1.96127	1.87931	1.72085
gene9148	7.84964	8.62601	7.7605	8.75979	8.07117	8.21528	7.43102	7.32242	7.46386	8.06003	7.6978	7.40648
NewGene_5094	2.3037279999999996	1.21364	2.12361	2.1009	1.82809	2.53648	2.05323	2.0493810000000003	2.95265	1.9622429999999997	1.8318479999999997	1.69956
NewGene_5095	0	0	0	0	0	0	0.193241	0.095731	0	0	0	0
NewGene_5096	0	0	0	0	0	0	0	0	0	0.20026	0	0
NewGene_5097	0	0	0	0	0	0	0.13018	0.090858	0.603401	0.184535	0.255488	0.305973
NewGene_5090	0.276423	0.232173	0.325046	0.300639	0.220672	0.32175	0.556455	0.504023	0.637157	0.400725	0.412563	0.415583
NewGene_5091	0.059961	0.181938	0.153379	0.121207	0.141558	0.103569	0.302015	0.323597	0.59291	0.581455	0.490777	0.586479
NewGene_5092	0.754219	0.36491799999999996	0.43101700000000004	0.545843	0.64221	0.284327	0.175499	0.045249	0.112452	0.218298	0.62425	0.297231
NewGene_5093	1.14253	1.28148	1.22008	1.4085	1.40772	1.43194	1.2339950000000002	0.962585	1.09416	1.36662	1.2453750000000001	1.24253
NewGene_5098	0	0.060223	0	0.099102	0.06486	0.211071	0	0.11106	0.177479	0.045622	0.238944	0
gene13475	0.141316	0.148651	0.138869	0.151403	0.087249	0.143025	0.139743	0.18342	0.094696	0.15477	0.08083	0.066847
gene13474	34.394	34.7125	31.7697	33.3357	34.1921	33.9195	25.0146	23.9684	23.1728	24.781	24.4264	24.4732
gene17990	2.5318	2.23056	3.15952	2.78729	2.71645	2.93734	2.73099	3.06406	2.7614389999999998	2.83591	2.67568	3.12969
gene13476	0.023712	0.0351	0.04611	0.037666	0	0.020685	0.02371	0.029769	0.050218	0.027724	0.138577	0.033269
gene17996	2.1769030000000003	2.3977969999999997	1.88569	2.32421	2.56999	2.44757	2.21895	2.07497	1.9609	1.9575440000000002	1.63538	2.16362
gene13470	12.7187	13.571041999999998	13.4224	13.2662	13.1367	13.5809	16.891519000000002	17.7324	17.7254	17.3794	16.9704	17.2514
gene17994	40.2217	39.612	41.097094000000006	41.3266	39.783418000000005	42.6214	52.305851000000004	55.83	53.8947	54.8655	54.9495	55.4403
gene13472	86.8032	85.4379	92.5572	90.33149399999999	86.3669	92.29019100000001	115.34060500000001	124.77124599999999	121.912	119.829	118.841	124.88351300000001
gene17998	9.934299000000001	9.52661	9.69993	8.891014999999998	8.77188	8.936843000000001	7.03795	7.0262400000000005	7.412656999999999	7.239173999999999	7.259763999999999	7.70254
gene8647	0.318588	0.373418	0.273572	0.312966	0.097812	0.18365	0.278551	0.151821	0.166121	0.270228	0.292245	0.127374
gene13479	7.20468	6.45906	6.39612	6.70917	6.19941	5.93838	9.47418	8.40889	9.20213	9.29855	9.29846	9.3936
gene13478	13.2463	13.469275000000001	13.287	13.313441999999998	12.7849	13.565622000000001	11.7062	12.057502999999999	12.844346000000002	12.0223	12.311001999999998	12.618895000000002
gene24221	81.3567	84.03847900000001	88.43055400000001	84.53597400000001	83.1644	88.6662	62.367079999999994	66.1967	65.15195299999999	65.7575	64.4058	66.2532
gene24226	26.6008	26.4234	27.856	28.6949	26.4675	25.3652	43.18	49.0654	46.9861	47.7326	47.0435	48.7676
NewGene_2306	1.69295	2.39869	1.81694	2.09479	1.75051	2.14393	1.73744	1.47502	2.12839	1.29397	1.42726	1.61456
gene24224	7.722219000000001	8.3552	7.1043579999999995	8.513862000000001	7.67206	7.91825	9.588996999999999	9.639206999999999	10.669497999999999	9.95104	10.1449	9.92235
NewGene_5664	0.240435	0	0	0.221047	0	0	0	0	0.300945	0.244819	0	0
gene24228	0.074946	0.10075100000000001	0.034651	0.105031	0.030108	0.037454	0.02326	0.044388	0.03416	0.025711	0.07330400000000001	0.036111
gene25830	2.40143	2.61652	2.65822	2.76953	2.35628	2.41978	1.9582419999999998	1.9391489999999998	2.55344	2.07262	2.50734	1.94104
gene24229	0.019238	0.17575	0.071999	0.052321	0.061165	0	0.01933	0.027795	0.062143	0.064107	0.016363	0.038921
NewGene_4320	0	0	0.091408	0.089666	0	0	0.094964	0	0	0	0	0.220046
NewGene_4322	0	0	0.309984	0.071297	0	0	0	0	0.110543	0.105916	0	0
NewGene_4329	0.209006	0.254013	0.10234599999999999	0	0.052053	0	0.207366	0.216226	0.087812	0.12659	0	0
gene25832	15.4966	17.209	15.782	16.0313	15.6479	16.0343	16.5818	15.2248	18.1714	17.0108	16.742	16.8015
gene27722	0.996229	0.76766	1.17342	1.03286	0.908056	0.931719	1.64376	2.01411	1.78325	1.93865	1.88355	1.78929
gene27723	0.159873	0.142835	0.066126	0.10375	0.11554	0.176142	0.159773	0.222372	0.047448	0.140334	0.2411	0.10981
gene27720	0.064319	0.052486	0.058176	0.026766	0.081434	0.074408	0.050874	0.050286	0.029166	0.059997	0.035335	0.062775
gene27725	0	0	0	0	0	0	0	0	0	0	0	0
gene13880	6.801589999999999	8.090556999999999	6.72404	7.89519	7.95429	7.19843	31.635164999999997	29.875	31.8997	30.9644	31.16242099999999	31.790877999999996
gene27728	4.03995	4.21126	4.10781	4.129341999999999	4.25878	3.76464	2.75485	3.6592350000000002	3.10779	3.26722	3.05692	3.27291
gene27729	0	0	0.271046	0.298458	0	0	0	0.203898	0	0	0.491051	0
gene28711	0	0	0	0	0	0	0	0	0	0	0	0
gene13882	21.5471	21.2382	22.0967	20.5343	20.5436	21.389	40.0642	36.2687	35.5298	35.1609	36.5097	32.0278
gene28714	0	0	0	0	0	0	0	0	0	0	0	0
gene25837	29.5045	29.227	30.0568	28.8149	28.6753	27.5079	28.5212	28.5147	30.1816	30.5115	27.6092	28.5733
gene25768	31.5336	31.4849	30.3353	30.3399	28.5713	27.7334	35.1822	36.1706	34.4353	32.2778	34.0597	34.7391
gene25769	1.5224410000000002	1.55694	1.9440830000000002	1.8902789999999998	1.67356	2.07137	3.4764	3.24427	3.26489	2.29791	2.16409	2.80948
gene25760	0	0	0	0	0	0	0	0	0	0	0	0
gene25761	0	0	0	0	0	0	0	0	0	0	0	0
gene25763	0	0	0	0	0	0	0	0	0	0	0	0
gene25764	0	0.066439	0	0	0	0	0	0	0.049421	0.048431	0	0.016799
gene25765	1.09311	0.809848	1.64974	1.16751	1.17383	1.0533290000000002	2.04677	1.6001130000000001	1.77899	1.62297	2.114	1.55716
gene25767	41.418175999999995	44.260495999999996	39.5635	40.301871000000006	42.837005999999995	40.6407	50.6591	48.2474	47.8188	52.9407	50.602729000000004	49.0284
gene16645	0	0	0	0	0	0	0	0	0	0	0	0
gene27899	0.071848	0.04512	0	0	0.098243	0	0.105428	0.014589	0	0.037353	0.051547	0.055475
gene16647	30.2953	33.4698	31.7972	31.821	32.0978	31.7765	29.1311	29.428	28.2499	28.0684	28.8598	27.1392
NewGene_6848	0.235372	0	0	0.167152	0	0	0	0	0.193221	0	0	0.165999
NewGene_6849	0	0	0	0	0	0	0	0.09049	0	0.407338	0	0
NewGene_6846	0	0	0	0	0	0	0	0	0.314238	0	0	0
NewGene_6847	0	0	0	0	0	0	0	0.151336	0	0	0	0
gene27892	7.45952	8.07531	7.063320000000001	7.11425	7.1137749999999995	6.952498000000001	8.01889	7.4193	7.7098749999999985	8.09258	8.25526	7.90893
NewGene_6845	0	0.076221	0	0	0	0	0.273733	0	0	0	0	0
gene16649	0.0881	0.162774	0.136275	0.19421500000000003	0.189732	0.280946	0.314797	0.176081	0.333241	0.177124	0.36657	0.285899
gene16648	0.362962	0.310364	0.222814	0.242054	0.1441	0.300008	6.3209	6.221144000000001	5.8867	6.47105	6.84871	7.24689
NewGene_6840	0	0.06237	0	0.079051	0.083186	0.128965	0	0.211162	0	0.299312	0.084772	0.030914
gene27897	0	0	0	0	0	0	0.014299	0	0	0	0	0
gene15599	0.016938	0.026793	0.006427	0.016779	0.011197	0.014331	0.022101	0.035626	0.02892	0.031128	0.014031	0.017437
gene15590	7.05813	6.63769	7.5427859999999995	6.91609	7.20273	6.63922	7.90258	8.25585	8.46999	8.33311	7.8514	9.56498
gene15591	0.742231	0.712109	0.839558	0.524153	0.805482	0.747853	0.513602	0.696387	0.583622	0.677609	0.408527	0.595558
gene15592	173.998	175.945	175.473	175.07	168.9	178.553	114.604	120.211	118.366	121.444	117.073	121.154
gene15593	13.4166	13.1039	13.041	12.9045	13.647	13.4558	11.874	10.9827	12.307	12.9624	10.9467	10.6832
gene15594	108.34809399999999	110.18533599999999	111.804	109.68135099999999	103.618	112.946	88.2464	89.68615700000001	88.76536200000001	94.2675	87.4747	89.7422
gene15595	3.3034310000000002	3.7612430000000003	3.2269740000000002	3.39264	3.55871	2.61143	2.9986	2.9281710000000003	2.90207	3.13281	2.88401	3.69289
gene15597	8.40858	8.76092	9.3349	8.67381	8.34836	9.421204999999999	7.20728	7.39612	7.21266	7.72308	7.26166	8.46058
gene4300	55.0175	57.363	58.2343	54.6963	52.9118	55.5625	78.6221	75.5742	79.1843	81.6588	79.589	73.0358
gene14649	0	0	0	0	0	0	0	0	0	0	0	0
gene14648	0.032302	0.109418	0	0	0.033121	0.038347	0	0.028789	0	0.073919	0	0.100736
gene9553	10.133	9.66179	8.93523	9.92448	9.762846999999999	8.577342999999999	10.152957999999998	10.7381	9.909705999999998	9.45144	10.1249	10.139740999999999
gene14642	3.50301	3.59906	3.94373	3.47812	3.05175	3.19514	3.53325	4.21373	3.53426	4.0640719999999995	3.38714	4.19798
gene14641	668.844	631.933	707.948	658.42	641.589	680.281	553.644	559.12	503.709	505.611	507.878	462.154
gene14640	24.0285	23.3415	23.8956	23.6763	24.2462	22.8202	27.0463	26.8768	26.7834	26.7785	26.7814	27.2113
gene14647	6.72037	5.9518130000000005	6.001974000000001	7.19235	6.42121	6.928119000000001	4.41932	3.46617	3.79936	3.3685889999999996	3.24553	3.2502
gene14646	0	0	0	0.016777	0	0	0	0	0	0	0	0
gene14645	0.023986	0.080349	0.07775	0	0	0	0	0.019324	0.033814	0	0	0.043014
gene14644	0.048974	0.055002	0.07038900000000001	0.015316	0.047329	0.032141	0.045391	0.035779	0.074898	0.0441	0.042593	0.047559
gene9551	0	0.012419	0	0	0.009909	0	0	0.019257	0	0	0	0.009915
gene25498	0.064714	0.076581	0.135201	0.022928	0.067193	0.068692	0.298284	0.28697	0.374133	0.239957	0.250747	0.204905
gene25496	28.5426	28.5111	27.638	26.6851	29.1537	27.8549	33.4044	29.5823	32.9266	33.2887	33.8998	32.7425
gene25497	0	0	0	0	0	0	0	0	0	0.039638	0	0
gene25494	31.8942	29.420966999999997	33.2672	33.128	30.0637	32.3927	35.27687100000001	36.61680199999999	36.9406	35.5948	34.1286	35.759693999999996
gene25495	6.62438	6.99165	6.0031	6.70857	7.33828	6.7351	10.3085	9.98421	10.1868	10.1015	9.68477	9.67937
gene25492	0	0.010343	0	0	0	0	0	0	0	0	0	0
gene25493	9.17531	9.93377	10.0123	9.78606	9.22153	9.27811	9.71072	9.89589	9.04984	9.31704	8.73506	9.44186
gene25490	4.22854	3.9562	3.1242	3.76103	3.52372	3.42914	2.91994	2.98305	3.08223	2.71439	2.49495	2.76274
gene11033	0.197084	0.125914	0.3491	0.170883	0.19632899999999998	0.239762	0.186643	0.026425	0.194235	0.164129	0.113538	0.172874
gene11031	0.010345	0.121588	0	0.060999	0.051046	0	0.096922	0.094176	0.050846	0.055116	0.067127	0.093456
gene11030	20.1188	20.723	19.1937	18.5816	17.3514	19.133	26.119383999999997	22.8696	25.517677999999997	24.884	25.9096	25.9706
gene11037	1.82953	1.78544	1.84976	1.70859	1.89324	1.3187579999999999	1.5583850000000001	1.8254	1.58844	1.62965	1.69363	1.51838
gene9554	2.91971	3.49696	3.0688	3.46044	3.21541	3.3438	37.2251	36.9268	34.965	37.5728	37.2228	36.8273
gene11035	36.5619	37.8902	34.4472	36.1502	36.8829	36.463	48.2095	45.7716	49.1015	48.3689	50.3601	45.9735
gene11034	0.096865	0.067623	0.111475	0.074046	0.140718	0.117447	0.149042	0.108026	0.14937	0.107298	0.120538	0.090576
gene11039	27.784841999999998	27.453	25.162	25.5624	25.566399999999998	26.8253	27.131	24.108	26.2107	27.0502	26.761301000000003	25.046833999999997
gene11038	0.587915	0.513659	0.689324	0.638707	0.828857	0.681907	0.647725	0.640923	0.81314	0.688747	0.697282	0.814401
NewGene_2765	0	0	0	0.055783	0	0	0.2233	0.361123	0.327907	0.316305	0.29615199999999997	0.440654
NewGene_2764	0	0	0	0	0	0	0	0	0	0.118099	0	0.10384
NewGene_326	0	0	0.151564	0	0	0	0	0.336746	0.065508	0	0	0
NewGene_324	0	0	0	0	0.12765	0	0	0	0	0.10493	0	0
NewGene_325	0.047119	0	0	0.074136	0	0	0	0.110248	0.247185	0.124531	0.107995	0.22311
NewGene_322	0.0406	0.123866	0	0.14935	0	0.115732	0.03062	0.114108	0.133504	0.19357599999999997	0.209775	0.043651
NewGene_320	0	0	0.23669600000000002	0.231632	0.104009	0.109707	0.136401	0	0	0.184811	0.308947	0.362016
NewGene_321	0.119611	0.173213	0.224383	0.18707	0.249023	0.195726	0.318029	0.454893	0.34842	0.375049	0.20688499999999999	0.421444
NewGene_328	0.032015	0.110769	0.2318	0	0	0.149343	0.187247	0.219464	0.057113	0.174976	0.295612	0.327863
gene3958	0	0	0	0	0	0	0	0	0	0	0	0
gene3959	0	0	0	0	0	0	0	0	0	0	0	0
gene11699	0	0	0	0	0	0	0	0	0	0	0	0
gene11698	1.53832	1.37435	1.24538	1.22638	1.24767	1.20885	1.40045	1.51591	1.3583	1.73401	1.51131	1.59085
gene11697	216.242	226.911	223.53	217.715	224.733	216.947	190.394	190.879	194.39	201.306	191.381	185.266
gene11696	8.67615	9.75661	8.971841999999999	8.87828	8.90942	9.062968000000001	10.936627000000003	10.2322	11.2957	10.6016	10.9042	10.346305999999998
gene3956	0.252333	0.410077	0.178908	0.379976	0.359582	0.226204	0.214089	0.170035	0.160121	0.291346	0.333845	0.245372
gene11694	0.521617	0.389922	0.403277	0.426131	0.454225	0.448467	0.613858	0.628479	0.75308	0.614169	0.598175	0.50706
gene11693	36.775144000000004	35.3825	36.747136999999995	35.446	35.411835999999994	36.6834	40.9621	39.8635	40.4695	44.599146999999995	40.6921	40.322
gene11692	0	0	0	0.021139	0	0	0	0	0	0	0	0
gene3952	0	0	0	0	0	0	0	0	0	0	0	0
gene3953	0	0	0	0	0	0	0	0	0	0	0	0
gene10343	3.03009	3.6054	3.50956	3.07611	3.53043	3.36888	3.74306	3.07217	3.76822	3.1571170000000004	3.28233	3.10798
gene10341	5.76899	6.57925	5.41669	5.5719	5.87435	5.58168	7.4885090000000005	7.29381	7.80098	7.41936	7.92353	6.90043
gene10346	3.81555	3.26699	3.14556	3.93275	3.87138	3.64362	3.51723	3.66261	3.89402	3.57404	3.68647	3.53797
gene10506	0.360618	0.140006	0.210585	0.060885	0	0	0.194527	0.206716	0.090769	0.154612	0	0.049268
gene10344	3.4977	3.3727	4.14199	3.21502	4.28574	3.07072	3.89028	4.13152	4.60197	4.93937	3.92101	4.61472
gene10345	30.5108	31.4122	30.061401999999998	30.443884999999995	28.910026000000002	30.5896	28.5887	28.987743000000002	30.2321	29.645623999999998	30.1233	30.207031999999998
gene17695	0.043706	0.030977	0.046643	0	0.058069	0	0	0.066382	0.123083	0.069768	0.051811	0.070361
gene17694	2.23187	2.14302	2.40434	2.04755	2.18253	2.25533	1.21612	1.5452	1.50941	1.3207	1.2792	1.42142
gene17697	0	0	0	0	0	0	0	0	0	0	0	0
gene17691	0	0	0	0	0	0	0	0	0.014488	0	0.085194	0.027557
gene17690	0.040167	0.050829	0.095315	0	0.043988	0.041701	0	0.042835	0.032821	0.040831	0.040539	0.048757
gene17693	0.05675	0.032112	0.021072	0.032635	0.053034	0.072319	0.010222	0.031042	0.041197	0	0.02748	0.034885
gene17698	0	0.032953	0	0	0.023362	0	0.299962	0.198341	0.433941	0.34099	0.299369	0.343542
gene11965	1.68989	1.86166	1.61261	1.72425	1.89468	1.44466	1.92738	1.78165	1.7755	1.82677	1.8008	1.66654
NewGene_583	0.085234	0.133169	0.163433	0	0	0.101931	0.165468	0.25376	0.224079	0.078696	0.349314	0.224008
gene11967	5.755661999999999	5.15308	4.5227889999999995	5.444927000000001	5.53451	4.65114	8.49098	8.18083	7.23409	7.88176	7.68678	7.31463
NewGene_581	0.362727	0.227237	0	0.309843	0.248421	0.135996	0.327537	0.88624	0.9047	0.245984	0.259173	1.21347
gene11961	55.9495	55.9395	59.321008000000006	61.226	56.4426	59.2853	60.3814	62.3567	60.73890900000001	60.2917	62.06403699999999	60.516121000000005
gene11960	23.111806000000005	19.6125	21.2051	19.2317	18.8	20.9942	13.018925999999999	12.445361000000002	12.3279	12.7709	12.3681	12.0568
gene11963	0.372436	0.252865	0.215994	0.386022	0.37544	0.348388	0.263652	0.219804	0.224912	0.184496	0.241397	0.248583
NewGene_585	0	0	0	0	0	0	0	0.151336	0	0.115298	0	0
NewGene_589	0.223052	0	0	0	0	0	0.067835	0.151336	0.18624	0	0.180837	0
gene11969	21.5595	22.6764	19.0483	20.4356	19.7628	21.8694	26.707711999999997	25.293	27.1632	26.527	26.7564	26.152
gene11968	0	0	0	0.040954	0	0	0	0.055783	0.124571	0.123396	0.244443	0.057733
gene13435	8.626422999999999	9.086753999999999	8.56273	8.179060999999999	8.60407	8.616233000000001	6.675408999999999	7.03373	7.077712000000001	6.517537999999999	6.27976	6.2992870000000005
gene24410	0.050185	0	0.035727	0.051374	0.018535	0.018047	0	0.016031	0.042189	0.032414	0	0.073134
gene13437	0.124438	0.177629	0.159209	0.144205	0.162649	0.174677	0.095697	0.09255	0.110518	0.145137	0.103431	0.143313
gene24412	37.2459	35.931740999999995	37.7592	36.9814	35.3162	36.6352	32.9801	34.3317	33.6014	34.395596999999995	34.5197	36.232029999999995
gene2333	42.0999	42.6499	39.3163	41.1988	39.2952	42.0011	32.7452	31.3661	34.8914	36.1304	35.504	32.4611
gene2332	10.5937	12.0088	10.9695	11.2746	11.1093	10.9194	10.5938	11.6313	11.97	11.9116	12.4959	12.1045
gene2330	21.9298	22.595	22.5759	23.026	21.4675	21.1108	17.0783	16.7323	16.5266	16.0856	17.714	16.8022
gene7120	67.7375	58.0145	68.7032	67.0587	67.7271	68.5163	75.0727	71.1923	59.4348	71.9254	74.25181599999999	71.9645
gene2335	2.81066	2.3261	2.67903	2.33019	2.64987	2.69695	3.14073	2.73834	3.04721	2.96681	2.8239	2.68345
gene2334	32.8971	33.4838	33.4377	31.7962	34.1445	31.218	34.5088	33.7807	32.3853	36.4977	34.4822	33.7489
gene2339	9.13596	9.816925999999999	9.24775	9.01932	9.43673	8.5813	7.50122	7.1123970000000005	7.65369	6.9499200000000005	7.69879	7.31168
gene13868	13.8796	12.453759999999999	11.8238	12.4245	11.7436	12.868490999999999	13.708127000000001	14.7609	14.684258999999999	14.799299000000001	14.4679	14.600484999999999
gene13869	0.416026	0.535988	0.49015	0.500169	0.5578890000000001	0.503145	0.436631	0.355559	0.317114	0.518948	0.561798	0.449291
gene13862	29.4899	30.9328	27.513923000000002	27.9042	29.195323000000002	30.438847000000003	24.488615000000003	26.8251	26.748970999999997	26.493022999999997	26.4847	28.5368
gene17522	99.57782300000001	99.9671	98.5166	102.68070399999999	101.615	104.778	127.97128599999999	125.18298799999998	126.901	123.81964200000002	123.858	124.79330600000002
gene13860	0.155218	0.190423	0.102675	0.139849	0.135406	0.118126	0.222558	0.305893	0.229298	0.191409	0.249036	0.197897
gene13861	2.34296	2.43247	2.15818	2.54826	2.51883	2.42301	1.30634	1.6661	1.8382	1.72663	1.89904	1.662
gene13866	3.42754	3.38624	3.71558	3.55113	3.37647	3.6238	2.43486	2.27258	2.5873909999999998	2.18111	2.40306	2.15899
gene13864	9.30468	9.11912	9.50641	9.06211	8.99737	10.476071000000001	4.17343	4.79563	4.126815000000001	4.15888	5.14879	4.70169
gene13865	108.12	107.488	107.897	103.948	102.831	107.406	112.642	113.679	108.025	110.554	113.339	110.587
gene4476	28.8901	30.3547	29.5237	28.7215	29.2383	31.0664	15.335	15.7983	15.6457	15.551	16.1045	16.056
gene4477	0.173527	0.140984	0.24722	0.203831	0.24003	0.231177	0.081816	0.094997	0.103692	0.125815	0.040103	0.057577
gene4474	6.20582	5.9456	5.68121	5.40688	5.43192	5.48816	4.94586	4.50961	4.31905	4.51345	4.59941	4.594
gene4475	5.71947	5.46804	6.08038	6.15787	5.40377	5.70375	3.39927	3.13596	3.30021	3.68663	3.68738	3.64513
gene4472	41.4979	41.0115	42.1307	40.7882	41.0298	41.3655	37.7213	40.2858	40.0426	40.1793	40.7179	42.8178
gene4470	0.1038	0.158498	0.120326	0.092119	0.168829	0.102619	0.089256	0.113744	0.133305	0.074725	0.078917	0.113941
gene4478	0.38379	0.159113	0.757062	0.275376	0.26632	0.264243	4.6696	5.10776	5.09395	4.920069000000001	4.981694999999999	4.83818
gene4479	5.85836	6.04176	6.20087	6.05712	5.74793	6.29982	6.50312	7.25332	6.78538	6.93328	6.76425	7.34327
gene1444	3.97116	4.01278	4.29951	4.1295	3.77492	4.49697	3.65841	4.18972	3.89511	3.83443	4.01981	4.12089
gene1446	9.8116	9.71043	10.2108	10.416595000000001	9.66409	10.2267	10.751050999999999	10.9108	10.478569000000002	10.7532	10.696822000000001	11.702893999999999
gene1447	123.061	122.971	128.719	122.563	116.796	126.256	104.459	113.481	104.926	105.284	104.596	112.487
gene1440	0.251801	0.276017	0.293515	0.217789	0.49834200000000006	0.242613	0.242955	0.137801	0.250048	0.168426	0.190019	0.126326
gene1442	22.8838	23.2285	27.0858	24.4822	23.231	25.5268	22.8629	27.1022	23.304108000000003	23.7069	24.7379	26.300442999999998
gene1448	5.21833	5.5245500000000005	5.5793	5.40168	4.7041960000000005	5.27704	4.83013	4.61562	5.01819	4.81898	4.83732	4.97154
gene3178	0.08279	0.043254	0.047968	0.038651	0.058764	0.043123	0	0.058856	0	0.04314	0.054022	0.026374
gene4784	0.112028	0.095163	0.059755	0.091769	0.05652	0.083444	0.027332	0.098333	0.116822	0.105929	0.063063	0.138915
gene3173	3.98204	3.98278	4.01618	3.86184	3.50467	4.337775000000001	3.25289	3.49342	3.4138710000000003	3.48612	3.61385	3.81227
gene3170	14.8136	16.4001	17.61	15.9893	15.1991	16.0428	17.1041	17.7489	18.9532	17.3834	18.4267	18.6144
gene3171	4.426661999999999	4.795380000000001	4.37825	4.67133	4.54816	5.207109999999999	5.46617	4.912	4.931817000000001	5.12555	4.87623	5.162259000000001
gene4780	5.68533	5.61127	5.882422999999999	5.438060999999999	5.879728999999999	6.26125	4.52788	4.85837	4.79593	4.78172	4.85858	5.180104999999999
gene4781	8.8621	8.98823	10.0924	9.41291	8.97688	10.264	4.88537	5.85719	5.408853000000001	5.36166	5.28541	6.04627
gene3174	8.4713	8.30156	9.19507	8.9467	7.789483000000001	9.003248000000001	5.08708	5.104947999999999	5.4377819999999994	5.19538	5.0091019999999995	5.28952
gene3175	0.50193	0.463113	0.50248	0.503159	0.527187	0.466602	0.444661	0.511432	0.429885	0.461116	0.417901	0.392902
gene11482	16.051267000000003	16.3381	16.6393	15.516	16.4393	15.458215000000003	14.186181000000001	13.8167	13.7264	13.897394000000002	14.1349	12.914105000000001
gene11483	9.052667000000001	9.53746	8.724677999999999	8.50085	9.732278999999998	8.16083	7.60587	6.3701	6.53571	6.54633	6.645378999999999	5.8939
gene19208	0.115162	0.098439	0.13206299999999999	0.168967	0.144478	0.15612600000000001	0.181364	0.194679	0.203703	0.220238	0.202073	0.254093
gene11480	11.4461	12.545171999999999	10.329540999999999	12.2753	12.9048	11.236870999999999	10.2687	9.45067	10.6806	10.4082	10.5818	6.68622
gene5787	0.43311799999999995	0.34405899999999995	0.195967	0.280653	0.465071	0.467974	0.484832	0.502842	0.508022	0.515898	0.498533	0.420526
gene5786	0	0.067318	0	0.034775	0	0.048621	0.034639	0.058168	0.031349	0.035209	0.051346	0.064232
gene5785	0	0.039937	0	0	0.048784999999999995	0	0	0	0.029505000000000003	0.048556	0.013872	0
gene5784	0.127243	0.097553	0.070811	0.12239	0.041532	0.153746	0.07476	0.042854	0.060648	0.054319	0.038424	0.038863
gene5783	219.51	222.895	214.66810700000002	209.28	210.63684400000002	212.232	223.749	204.30501099999998	211.858	214.20161199999998	224.337	193.12405199999998
gene5782	3.80187	3.52286	3.5755090000000003	3.3838779999999997	3.58578	3.03604	2.5495080000000003	3.1879389999999996	3.30593	2.81285	2.79422	2.31937
gene5781	20.9082	21.421	19.6866	20.837884000000003	20.6415	21.0035	21.7734	21.167876999999997	21.457397999999998	21.829639999999998	21.5565	21.3505
gene5780	14.013208999999998	14.2677	13.8868	14.1757	13.6282	14.8197	15.4385	14.799866000000002	14.335484000000001	14.8922	14.9586	14.184381000000002
gene12793	0.394868	0.410573	0.427283	0.451724	0.4461	0.420154	0.326335	0.255493	0.321392	0.240055	0.302302	0.243579
gene11481	0.317354	0.284105	0.241897	0.209406	0.203566	0.273086	0.644529	0.592935	0.517776	0.567103	0.741233	0.457461
gene5789	0.8022159999999999	0.631531	0.7612720000000001	0.8452459999999999	0.749287	0.670615	0.672284	0.773957	0.7488389999999999	0.7198	0.769725	0.7891429999999999
gene5788	1.5279	1.99073	1.47267	1.74966	1.8032139999999999	1.98643	2.30635	2.03354	2.35401	2.1293059999999997	2.05421	1.85703
gene13537	12.9636	12.3862	12.3498	11.8002	12.8365	11.8327	11.5631	10.9339	11.2892	10.4649	11.3441	10.7204
gene5439	20.7557	22.325944999999997	19.2849	21.6311	23.9003	20.5105	32.8503	32.3696	34.93	33.478466999999995	33.954339000000004	32.6582
gene5438	152.941	156.302	149.712	150.348	151.165	146.35230199999998	154.805	155.62	154.60930100000002	158.212	152.638	155.638
gene5435	7.847881999999999	7.49818	7.53234	7.464294999999998	7.4355519999999995	7.5183849999999985	8.04513	7.64536	7.436724000000001	7.72793	8.540662999999999	6.93004
gene5436	3.24517	3.3222549999999997	2.9434839999999998	3.6021	3.40245	3.59696	2.9235759999999997	2.18854	2.3704609999999997	2.3770830000000003	2.68435	2.28174
gene5431	0.031721	0.082167	0.03777	0	0.020419	0	0.042709	0.084097	0.059885	0.058546999999999995	0.086203	0.077871
gene5430	2.92721	2.95047	3.15841	2.8945	2.40409	3.72244	5.14058	4.46322	4.61211	5.21598	4.83712	4.07027
gene7460	0	0	0	0	0.049792	0	0.062082	0	0	0	0.121783	0.02841
gene7461	0	0.075968	0.061675	0.075006	0.065582	0	0.089703	0.076936	0.036752	0.057391	0.047522	0.059858
gene7462	9.317898000000001	9.78799	10.908007999999999	9.85254	9.072607000000001	11.473212999999998	8.88366	9.94873	9.63729	10.3393	9.61389	10.4903
gene7464	8.27242	7.66955	8.85184	8.29687	7.96539	8.56426	7.14147	8.24849	7.69277	7.36527	7.71109	8.00579
gene7466	0.493565	0.562992	0.649075	0.667787	0.543209	0.663624	18.7491	19.6078	19.2225	18.9652	19.3629	20.6642
gene7468	0.262069	0.268966	0.228144	0.259064	0.151979	0.259032	0.971403	1.01559	0.999157	0.986625	1.1949	0.95424
gene7469	1.1965	1.40142	1.08733	1.0983	0.970431	1.62695	1.82722	1.87821	2.01038	2.0358	2.24044	2.13865
NewGene_3558	0	0.103172	0	0	0	0	0	0.236357	0.171887	0	0	0
NewGene_3552	0.096196	0.07727	0	0.246468	0	0	0.096612	0.123146	0.126649	0.348634	0	0
NewGene_3551	0.49215699999999996	0.584496	0.528581	0.634549	0.549633	0.457453	0.800986	0.8628849999999999	0.565577	0.659634	0.743324	0.851334
NewGene_3557	0.512571	0.471385	0.42232	0.457405	0.141733	0.158473	0.070726	0.364271	0.284816	0.297722	0.223152	0.062462
NewGene_3555	0.578951	0.623023	0.578575	0.752727	0.692817	0.78191	0.160614	0.303771	0.167002	0.278696	0.31272	0.286289
gene24425	1.0581	1.00825	1.2893279999999998	1.2433759999999998	1.0011	1.44284	0.798271	0.87605	1.19691	1.07652	1.1190209999999998	1.07434
gene24426	0.015304	0.032654	0	0.022497	0	0.028385	0.05351	0.100213	0.02942	0.055845	0.137786	0.078913
gene12794	4.7744	5.01018	5.31659	5.48829	5.80802	6.15259	5.8768	6.30126	6.46025	6.34175	6.18837	6.05934
NewGene_2204	0.095682	0.217685	0.047649	0.212025	0.043985	0.212196	0	0	0.29007	0.070135	0	0.185131
NewGene_2205	0.533983	0.231469	0.5295259999999999	0.80886	0.372929	0.401642	0.039756	0.106744	0.203518	0.161745	0.133042	0.177464
NewGene_2206	0	0	0	0	0	0	0.084278	0	0	0.227903	0	0
NewGene_2200	0	0.192581	0.191818	0.152364	0.180875	0	0.077704	0.115835	0.067596	0.050937	0.223016	0.103228
NewGene_2201	0.092107	0	0	0.265084	0	0.139396	0	0	0	0	0	0
NewGene_2202	0.203952	0.414574	0.182957	0.541551	0.083795	0.400782	0.44762500000000005	0.316991	0.20355299999999998	0.315635	0.14663	0.36246100000000003
NewGene_2203	0	0.157359	0	0.16176	0.293735	0.1349	0	0.123026	0	0	0	0.060622
NewGene_2208	0	0	0	0	0	0	0	0.087667	0	0.134272	0	0.208229
NewGene_2209	0	0	0	0.04221	0.06595	0	0.031472	0.125542	0.103493	0.281991	0.052633	0.066671
gene9438	0.360933	0.463128	0.348685	0.354279	0.242003	0.489202	0.188971	0.214256	0.179433	0.183559	0.301823	0.163564
gene9430	16.0287	15.262965999999999	15.6751	15.319708000000002	15.7661	15.2573	8.885449999999999	9.408446000000001	9.89348	9.720968000000001	9.28209	10.2694
gene9433	0	0	0	0	0.014894	0	0	0	0	0	0	0
gene9435	2.52374	2.4593210000000005	2.5891	2.54317	2.5294480000000004	2.5900350000000003	0.629872	0.864394	0.590643	0.710347	0.860384	0.675542
gene9434	0	0	0	0	0	0	0	0	0	0	0	0
NewGene_1951	0	0	0	0	0	0	0	0.054092	0	0.197257	0	0
NewGene_1950	0	0	0	0.17605	0	0	0.193223	0	0	0	0	0
NewGene_1953	1.21374	1.5040470000000001	0.9417329999999999	0.8019629999999999	1.13263	1.42142	2.43252	2.34421	2.09556	2.0108900000000003	1.84073	1.9295980000000001
NewGene_1952	0.607235	0.437376	0.399301	0.387175	0.399082	0.35411000000000004	1.4852850000000002	1.3179379999999998	1.13727	1.05589	1.46375	1.7841740000000001
NewGene_1954	0.051126	0	0	0	0.231513	0	0	0.222163	0	0	0	0.136372
NewGene_1957	0.280163	0.40469600000000006	0.37596500000000005	0.325448	0.483784	0.584543	0.861591	1.02626	0.753292	0.7936939999999999	0.950844	0.802924
NewGene_1956	0.33662000000000003	0.452347	0.49159300000000006	0.578125	0.49903200000000003	0.9358920000000001	0.539088	0.530989	0.39824800000000005	0.303576	0.727424	0.846225
NewGene_1959	0.142655	0.353901	0.27300199999999997	0.341188	0.26069	0.203541	0.960914	1.04189	0.915582	0.861705	1.18746	0.955347
NewGene_1958	0.19789199999999998	0.12244800000000002	0.146547	0.126698	0.199355	0.20481899999999997	0.458051	0.5311939999999999	0.587397	0.5407759999999999	0.15233	0.480387
gene24423	44.7493	44.3502	45.1777	43.7162	43.1487	43.6344	44.6963	47.5695	47.5301	46.5422	46.4344	50.99922600000001
gene19808	0.061813	0	0	0	0	0	0	0	0	0	0	0
gene19809	7.244605999999999	8.147732999999999	7.73147	7.888687000000001	8.18688	7.4753	9.05443	8.46045	7.54364	8.526902999999999	8.38485	8.484449999999999
gene19806	126.095	121.67530000000001	137.807	123.78893599999999	126.82466099999999	136.142	134.342	135.449	136.718	131.69588199999998	132.792	139.58902799999998
gene19807	25.1241	26.779764999999998	25.868	26.7266	24.7612	28.1031	22.1042	24.3863	22.3611	21.2786	23.1321	24.0858
gene19804	0.36252	0.433635	0.197839	0.234127	0.403194	0.236432	0.225584	0.221626	0.243481	0.166931	0.212462	0.250131
gene19802	0.399629	0.269879	0.246302	0.449867	0.282753	0.335215	0.664246	0.668699	0.626788	0.458106	0.703657	0.722312
gene19800	11.527	11.1156	12.0267	11.5324	11.3809	11.6742	7.57902	7.69637	7.12594	7.40025	7.33139	7.58057
gene19801	2.04787	2.35148	2.05637	2.7325389999999996	1.71054	2.46792	2.1080789999999996	2.19846	1.6683720000000002	2.3263969999999996	2.0349	2.28831
NewGene_2536	0	0	0	0	0	0	0.193223	0	0	0	0	0
gene8617	0.258391	0.246625	0.374289	0.261045	0.355489	0.369504	0.164716	0.200623	0.202635	0.178926	0.113898	0.185638
NewGene_2534	0.071025	0	0	0.101625	0.098088	0	0	0	0	0	0	0.116901
NewGene_2535	0.180181	0.180958	0.112317	0	0	0	0.17129	0.307581	0.154664	0.137173	0	0.183048
NewGene_2533	0.301234	0	0	0.107781	0.098083	0	0.269996	0.476038	0.5709719999999999	0.803063	0.074744	0.411957
NewGene_1345	0	0.116055	0	0.111063	0.114524	0	0.115505	0	0.282455	0	0.120342	0.053858
gene28145	1.81001	1.9260410000000001	1.8254	2.05971	2.0834989999999998	1.7583	1.4170150000000001	1.53993	1.67072	1.61105	1.66171	1.29766
gene29264	0	0.072158	0.034339	0.034271	0.037619	0.059971	0.02496	0.082215	0.047111	0.036612	0.018593000000000002	0
gene16603	17.213935000000003	18.4175	17.709865999999998	19.4733	17.246	18.462778999999998	18.046643999999997	16.6118	17.478	17.9232	19.0411	17.6355
gene20833	5.0795	5.37195	4.86512	4.86761	4.90694	4.84425	5.23638	5.61905	5.7759	5.61098	5.98278	5.25704
gene29266	0	0	0	0	0	0	0	0	0	0	0	0
gene14409	28.3099	30.2659	29.2397	29.3937	27.951050000000002	30.073618999999997	23.8648	23.0425	23.3825	23.849	24.2347	24.319
gene14408	22.5456	23.0882	24.3716	22.7695	22.2362	23.4544	23.2359	26.6855	23.6868	24.115	23.5325	25.7782
NewGene_1846	0	0.259416	0.208644	0.370301	0.258005	0.227723	0.185395	0.299446	0.214636	0.165818	0.298389	0
gene14405	0	0	0	0.022352	0.017507	0	0	0	0	0	0	0
gene14404	6.2265500000000005	7.11718	6.45023	6.16456	6.0874999999999995	7.06936	5.99702	6.00386	6.554633999999999	6.897257000000001	6.314	6.62644
gene14407	29.3041	30.9214	29.5829	30.9632	29.8021	29.6998	34.0596	30.5571	31.1223	33.0149	33.3226	35.6282
gene14406	17.189726999999998	17.9825	18.477123000000002	17.748178999999997	17.7871	17.6998	12.127	14.2493	13.1849	12.449943999999999	13.252	13.932998999999999
gene20831	12.5243	11.7037	12.8003	12.5632	12.431	14.1612	12.1811	13.1692	12.4371	12.9285	14.2372	13.3475
gene14403	0	0	0	0	0	0	0	0	0	0	0	0
gene16604	103.595	104.788	101.787	103.885	99.1549	103.295	94.09	98.3648	98.0096	98.375	96.8178	103.214
NewGene_4204	0.021175	0.064671	0	0.048959	0	0	0	0	0.197861	0	0	0.192559
NewGene_4205	0	0.05452	0	0	0	0	0.186727	0.16874	0.196699	0.036674	0.133731	0.15220399999999998
NewGene_4202	0.702863	0.686116	0.822791	0.670753	0.633917	0.826017	0.979403	1.15156	0.952966	1.09952	1.20001	1.14775
NewGene_4203	0.218209	0.294766	0.068357	0.325874	0.09205	0.312661	0	0	0.071275	0.206433	0.211988	0.087474
NewGene_4200	0	0	0	0.139135	0	0	0	0.108343	0	0	0	0
NewGene_4201	0.0801	0.014228	0.009705	0	0.038484000000000004	0.033869	0.070177	0.034090999999999996	0.014178	0.028684	0.057779	0.055002
NewGene_4209	0.619201	0.5596270000000001	0.078298	0.163291	0.7256100000000001	0.21112	0.73717	0.45057299999999995	0.353022	0.42014300000000004	0.577591	0.532654
NewGene_1841	0.148969	0	0	0	0	0	0	0.09726	0	0.187713	0	0.032858
NewGene_3956	0.408246	0.458967	0.100887	0.37373100000000004	0.42984700000000003	0.42876099999999995	0.566933	0.9235169999999999	0.9428749999999999	0.543619	0.865756	0.523521
NewGene_3955	0	0.06741	0.154512	0.066463	0	0.073212	0.110413	0.092063	0.057558	0.206018	0.132926	0.113631
NewGene_6778	0.154899	0.088132	0.13764	0.071273	0.108099	0.133392	0.42057	0.293358	0.471918	0.24848900000000002	0.101155	0.353074
NewGene_3953	0	0	0.155326	0.266378	0.129248	0	0.103512	0.209246	0.092504	0.205596	0.082339	0
NewGene_6807	0.292563	0.060686	0.152601	0.124382	0.211611	0.233362	0.099891	0.103525	0.086049	0.073312	0.040815	0
gene27852	9.07175	9.425531000000001	9.72775	10.264823999999999	9.14788	9.561056999999998	17.4515	19.1992	16.9894	17.1639	17.6368	19.3517
NewGene_2989	0	0	0	0	0	0	0	0	0	0.242425	0	0
NewGene_2988	0.122701	0	0.189014	0.229804	0.154202	0.302003	0.350934	0.429261	0.261566	0.277452	0.423901	0.122758
NewGene_2987	0	0	0	0	0	0	0.193223	0	0	0.089304	0	0
NewGene_2985	0.559491	0.312052	0.740039	0.582546	0.529946	0.567373	0.48093199999999997	0.559135	0.399402	0.298531	0.620559	0.504076
NewGene_6805	0.590624	0.479433	0.615491	0.650443	0.482191	0.609301	1.03912	1.10285	1.31619	1.34806	1.24146	1.31934
NewGene_2980	0.065857	0	0.240918	0	0	0.126881	0.122036	0	0.083497	0	0.116751	0
gene20489	0.195455	0.20098300000000002	0.165285	0.24231999999999998	0.179384	0.153665	0.240024	0.168419	0.197662	0.229693	0.23193200000000003	0.260886
NewGene_3273	0.457696	0.528389	0.5502349999999999	0.514867	0.645635	0.835771	0.467428	0.6316660000000001	0.49175	0.462712	0.479428	0.56254
gene20482	0	0	0	0	0	0	0	0	0.085475	0	0	0
gene20483	1.25094	1.05045	1.0146	0.893483	1.44612	1.39007	0.867696	0.642322	0.871933	0.795952	0.474454	0.828648
gene20480	0	0	0.042583	0.035122	0.056282	0.105018	0.277682	0.180188	0.221778	0.119082	0.07402	0.279971
gene20486	3.8756779999999997	4.19133	4.01903	3.7965990000000005	3.2383390000000003	3.93589	3.58703	3.4943870000000006	3.4362719999999998	3.62323	3.45844	3.5513360000000005
gene20487	11.1271	10.9336	10.2229	10.7297	10.5428	10.9226	10.6277	10.8575	11.4057	10.9998	11.2604	11.4562
gene20484	8.08956	8.0638	8.82491	8.55877	8.67477	8.45203	7.87153	7.95431	7.77927	7.89128	7.64026	8.06913
gene22222	22.808527999999995	22.371107000000002	23.028599999999997	24.5229	25.1395	21.8025	22.8763	21.1145	21.3026	22.979	21.718279000000003	23.817905000000003
NewGene_3275	0.039141	0.127426	0.284148	0.139038	0.209479	0.202434	0.173274	0.079385	0.117941	0.203256	0.130159	0.045197
NewGene_4971	2.61476	3.96332	3.55366	4.36453	4.47492	5.27787	1.70708	0.755819	1.33711	0.840538	1.4225	0.925056
NewGene_4972	0.039387	0.15824	0.168395	0.089353	0.146226	0.177363	0.225743	0.094324	0.196418	0.1509	0.156081	0.064449
gene20734	4.480987000000001	4.3097829999999995	4.243994000000001	4.57113	4.4232700000000005	4.47279	2.46322	2.444613000000001	2.2721	2.32428	2.2602830000000003	2.3853420000000005
gene20735	4.75206	4.62686	4.8540470000000004	5.18532	4.7061139999999995	4.26548	4.59182	4.79614	4.33855	4.38305	4.2363480000000004	4.41233
NewGene_4976	0.20142700000000002	0	0.0872	0.086526	0	0	0.380764	0.5014050000000001	0.18837	0.340567	0.115743	0.256545
NewGene_4977	0.582433	0.530528	0.50143	0.468731	0.44649	0.837636	0.596901	0.553137	0.633715	0.62274	0.41995	0.462598
NewGene_4978	0.466839	0.469516	0.249696	0.340347	0.269832	0.384368	0.442396	0.482028	0.347789	0.377241	0.371452	0.441985
gene20739	3.04098	2.92463	2.81909	2.8334960000000002	2.88081	2.98033	4.89989	5.19859	4.768059999999999	4.935830999999999	5.20953	5.5145
gene21287	6.14363	6.92978	6.916436999999999	6.71883	6.4349549999999995	6.96209	6.84346	7.22702	7.06646	7.2141	7.83953	7.19029
gene21285	18.0404	17.6974	19.8687	18.3629	18.1061	19.1844	18.2968	19.8304	19.885	18.2361	18.9554	21.022
gene21284	0.013057	0.015897	0.008306	0	0.014566	0.020935	0.016219	0.012703	0.015853	0.059009	0	0.004877
gene30308	0	0	0	0	0.043452	0	0	0	0	0	0	0
gene30309	0	0.031052	0.066572	0.060164	0	0	0	0	0.021429	0.051641	0	0
gene30305	25.4545	26.1023	26.0784	24.7595	25.9221	24.5652	21.2732	22.9512	21.8819	21.788	22.9148	22.2786
gene30306	6.006683000000001	6.54464	6.348971000000001	6.444554999999999	6.39086	6.4622	6.27165	6.581583999999999	6.45442	6.83861	6.59335	6.56022
gene30307	10.3458	10.303	10.9145	9.86128	10.9175	10.3374	14.437	13.9256	14.9582	14.0052	14.6222	13.7064
gene30300	11.3095	11.196428000000001	11.3258	12.28	11.153030999999999	11.4789	9.95656	10.6645	11.837171999999999	10.5156	10.843	10.83
gene30302	2.50005	2.20024	2.7467340000000005	2.42142	2.53209	2.68227	2.62401	2.6500980000000003	2.30927	2.39866	2.7041839999999997	2.64774
gene21288	0.9645170000000001	0.611277	0.9882660000000001	0.85489	1.21922	1.5299420000000001	8.49029	7.6925989999999995	8.83962	8.08615	8.913685000000001	8.437560999999999
NewGene_878	0.222508	0.176565	0.104066	0.315208	0	0.326307	0.065235	0.055367	0.072733	0	0	0
NewGene_879	0	0	0	0	0	0	0.193223	0	0	0	0	0
NewGene_872	0	0	0.175914	0	0	0.431287	0.094939	0.21685	0	0	0.054782	0
NewGene_873	0.48118	0.171603	0.192384	0.18601	0.1066	0.053213	0.221794	0.255929	0.227546	0.420336	0.262838	0.15109
NewGene_871	0	0	0	0	0	0	0.113202	0.151336	0	0	0	0
NewGene_876	0.651646	0.534695	0.922462	0.95872	0.75908	0.906634	0.669402	0.505543	0.805172	0.357214	0.350763	0.7287
NewGene_877	2.01825	1.81064	1.91785	2.39328	2.03881	1.06689	0.359657	0.95486	0.77582	0.948401	0.779832	0.504276
NewGene_874	0.25577	0.143474	0.15149	0.077517	0.213064	0.196538	0.174759	0.230083	0.274493	0.245616	0.230992	0.307656
NewGene_875	1.13978	0.530339	0.592101	0.861477	0.797678	0.179764	0.532107	0.85214	1.65677	0.633734	0.747778	0.943898
NewGene_6190	0	0	0	0	0	0	0.259644	0.205027	0	0	0.227489	0.168441
NewGene_6191	1.10106	0.942909	0.9347380000000001	1.0772620000000002	0.527059	0.7869250000000001	0.719463	0.616958	0.859947	0.5854	1.29541	0.567387
NewGene_6192	0.048115	0	0	0	0	0	0	0	0	0	0	0
gene22393	20.2126	19.9082	18.7728	18.8369	19.1338	19.7331	19.8105	20.263	19.5566	20.154	19.3624	19.0906
gene22394	0	0	0	0	0	0	0.099368	0	0.111189	0	0.24864	0
gene22395	4.52144	3.9237	3.71907	4.1112	4.38225	4.43136	3.67977	3.3256	3.67896	3.50022	3.52171	3.63952
gene22396	16.064631000000002	17.2856	12.263189000000004	11.095327000000001	14.042492999999999	16.3905	9.704400999999997	15.5625	10.823756000000003	15.302941000000002	13.7668	9.02995
gene22398	5.52125	5.78195	6.54195	7.71333	5.14652	4.512608999999999	8.66261	4.62024	8.58777	5.055377999999999	6.77343	7.872412000000001
NewGene_6199	0.109461	0	0	0.051957	0	0	0	0	0	0.147867	0	0
gene26885	4.06507	3.99467	3.54174	3.4498879999999996	3.79622	3.89489	4.252758999999999	3.6693	3.83862	3.8560920000000003	3.69538	3.743
gene26886	2.94196	3.27958	3.17238	3.201	3.13871	2.81926	3.10721	2.91165	3.44266	2.89576	3.45573	2.69298
NewGene_3618	0	0	0	0	0	0.285876	0.098583	0	0	0	0	0
NewGene_3619	0.102291	0.120834	0.056896	0.077352	0.127107	0.063515	0.466871	0.275706	0.086737	0.20879	0.31577	0.31743
NewGene_6228	0.083751	0	0.366767	0.129689	0	0	0.291071	0.208793	0.63806	0.167614	0.260732	0.180875
NewGene_6226	0	0.127141	0	0.106853	0.140283	0.179003	0	0.081804	0	0	0.127725	0.301781
NewGene_3615	0	0.544912	0	0.101304	0	0	0	0.072458	0	0	0	0.278175
NewGene_6224	0	0	0	0	0	0	0.078064	0.335819	0.100055	0.181745	0.250362	0.260459
NewGene_3617	0.443036	0.311422	0.37612100000000004	0.515942	0.43661	0.455885	0	0.194504	0.093391	0.166969	0.40150300000000005	0.390453
NewGene_6223	0	0	0	0	0	0	0	0	0	0.163723	0	0
NewGene_6221	0	0	0	0	0.134328	0	0.13564	0	0.146963	0	0	0
gene22646	1.71957	1.6827	1.30272	1.62114	1.40925	1.93697	1.51447	1.2374990000000001	1.2897269999999998	1.45645	1.54388	1.3715
gene22647	0.472363	0.639322	0.7309869999999999	0.575494	0.872062	0.601109	1.96166	2.00788	1.65182	1.8370170000000001	1.8759199999999998	1.88105
gene22644	26.0375	25.9672	24.4606	24.7498	25.2055	25.8776	30.0435	27.1839	28.2304	28.8567	29.5554	28.5905
gene22645	16.3676	13.5883	11.8584	12.1824	12.2063	13.0816	17.0258	20.108	18.4358	16.6051	16.9441	18.4551
gene22642	10.149221999999998	9.68158	9.771272999999999	9.11787	9.70569	9.33751	8.04454	7.936652000000001	8.038101000000001	7.860149999999999	7.780687999999999	8.09937
gene10893	1.99479	3.1181	2.74414	2.08537	2.46031	2.86677	5.00594	5.34054	5.76167	6.01769	5.55642	5.41191
gene22640	0.097067	0.070678	0.144315	0.129514	0.138527	0.055087	0.971549	1.01085	0.928724	1.08124	1.15187	1.04803
gene22648	31.1317	30.5604	28.8487	29.9587	28.988170000000004	27.564	24.027717000000003	24.1253	24.7282	25.375985999999997	26.5771	24.159
gene22649	6.41576	6.09482	6.04429	5.80884	6.1429	5.57802	5.04671	5.17231	5.3331040000000005	4.95029	4.93913	4.856337000000001
gene26776	1.5272	1.56012	1.74423	1.69979	1.34893	1.31286	0.883723	0.851223	0.783016	0.767491	0.732799	0.909299
gene8420	17.3843	17.9774	17.2618	15.6895	14.9242	16.9638	15.1129	14.9084	15.8604	16.068	14.7559	15.2143
gene8423	3.02818	3.09975	3.29466	3.47437	2.74981	3.33693	3.30459	3.87922	3.32902	3.40496	3.25693	3.48916
gene8422	0.124712	0.081147	0.083773	0.060497	0.041745000000000004	0.09153	0.06625	0.105051	0	0.082042	0.049303	0.14962
gene8425	15.7601	15.6843	16.2933	15.8695	15.6106	16.4829	15.2557	14.8103	14.2457	14.3693	14.9461	15.3361
gene8424	2.20743	2.32323	2.7586429999999997	2.21579	2.47646	2.67219	4.1822	4.91664	4.50765	4.74743	4.45755	4.5720670000000005
gene26770	0	0	0	0	0	0	0	0.033287	0	0	0	0
gene8426	21.835375000000003	23.0468	26.691636000000003	23.3462	22.1694	26.074819999999995	19.6376	21.8176	20.4502	20.534746999999996	20.3948	22.65
gene8429	4.86365	4.78855	4.62626	4.25964	4.5861	5.10485	4.57035	5.121987999999999	5.01703	4.90879	5.05503	5.5908
gene17324	0.092466	0.104326	0.091178	0.059344	0.061942	0.08488899999999999	0.099184	0.07953	0.185138	0.096333	0.132656	0.134895
gene17326	0.010429	0.032433	0.01353	0.047884	0.011546	0	0.064194	0.079314	0.053645	0.109149	0.079515	0.107217
gene17321	9.71109	10.0695	9.78515	10.5352	10.117543999999999	10.4312	7.84814	8.642530999999998	8.800868000000001	7.4658560000000005	8.27535	8.42532
gene17320	0.00901	0.013827	0	0.007175	0.009842	0	0.010009	0.006367	0.017791	0.005741	0.011418	0.011369
gene17323	0.117997	0.130366	0.130748	0.148994	0.08462	0.139615	0.167822	0.210665	0.174921	0.259758	0.217573	0.162702
gene16015	0	0	0	0	0	0	0	0	0	0	0	0
gene18360	0.548723	0.641039	0.570249	0.514215	0.463336	0.498649	0.320735	0.480528	0.493044	0.282478	0.544327	0.335231
gene18361	26.0468	26.493	27.4657	27.964	25.525250000000003	26.957666999999997	21.0455	22.9359	20.7066	20.817662000000002	21.937243000000002	22.6127
gene18362	14.8772	14.7948	14.787287000000003	13.732534999999999	14.2127	14.7375	18.2024	19.147880999999998	17.2654	20.924629000000003	18.443835999999997	20.0437
gene18364	6.95675	7.0742319999999985	6.6467909999999994	6.58594	6.57003	6.2123930000000005	8.03179	7.352274999999999	6.69553	7.2127	7.178212000000001	7.8636870000000005
gene18365	0.237929	0.175618	0.181261	0.223292	0.17084	0.254695	0.190164	0.363754	0.306127	0.192306	0.217546	0.225971
gene18366	5.84369	6.4019770000000005	5.22604	5.94725	5.38788	6.0706	4.71099	5.4305460000000005	4.92308	5.25953	4.54466	5.52205
gene18367	8.03728	8.37571	7.28214	7.54758	7.72352	8.24258	6.5666	6.31883	6.80764	7.28335	6.6455	6.70296
gene18369	0	0	0	0	0	0	0	0	0	0	0	0
gene23119	14.918742000000002	15.6341	15.9284	15.374149999999998	14.8117	16.1158	16.427096000000002	16.8154	16.1288	16.6303	16.9602	18.8001
NewGene_5759	0.7382949999999999	0.817097	0.462862	0.605793	0.687866	0.745463	0.372173	0.106541	0.41191700000000003	0.144983	0.47768	0.123476
NewGene_5758	0	0	0	0	0	0	0.209604	0.28543399999999997	0.234358	0.337724	0.261722	0.481794
gene23113	0	0	0	0	0	0	0	0	0	0	0	0
NewGene_5754	0	0	0	0.190355	0	0	0	0	0	0	0	0
NewGene_5752	0	0.274154	0	0	0	0	0	0	0	0	0	0
gene23116	0	0	0	0	0	0	0	0	0	0	0	0
gene12698	505.362	519.01	508.91	506.791	515.722	502.446	571.594	550.844	578.657	583.777	577.991	565.922
gene3378	4.39578	4.2638	4.14437	4.1069	3.96496	4.14607	4.48724	4.81981	4.92954	4.48618	4.9298	4.80941
gene3379	0	0	0	0	0	0	0.045031	0	0	0	0	0
gene3374	0.363988	0.354963	0.365271	0.316114	0.362679	0.316827	0.322011	0.400711	0.304754	0.3517	0.33444	0.35105
gene3375	0	0	0	0	0	0	0	0	0	0	0	0
gene3376	0	0.022157	0.000142	0.031678	0.060897	0.016606	0.034	0.035068	0.058119	0.045253	0.029033	0.067133
gene3370	0.114993	0.146347	0.134391	0.14228899999999997	0.11708100000000002	0.152105	0.136102	0.14921	0.12406899999999998	0.159742	0.129524	0.142286
gene3372	2.56731	2.72241	2.58585	2.45909	2.576	2.851	3.08474	2.90308	2.70771	2.75425	2.93122	2.73258
gene3373	0.037133	0.007184	0.024122	0.030292	0.020593	0.028464	0.01506	0.025855	0.043037	0.047287	0.036866	0.021005
gene12699	32.445634999999996	31.8492	33.4082	35.109137000000004	29.831158000000002	32.4905	36.547194000000005	34.519878999999996	39.643812999999994	35.748647000000005	38.237179999999995	35.5644
gene28033	0.047546	0	0.023744	0	0.014916	0	0.202576	0.352543	0.199601	0.25182	0.28307	0.220716
gene28032	0.048532	0.021483	0	0.022585	0.020431	0	0.069122	0.026559	0	0	0.063543	0.031419
gene28031	0	0	0	0	0	0	0	0	0.033906	0	0	0
gene28030	10.3064	9.07264	9.37622	10.128	10.0142	9.02092	10.4762	9.43767	10.3057	9.17708	9.25003	9.57021
gene28037	2036.62	2085.37	1949.36	1967.13	1950.29	1958.08	1814.19	1825.82	1806.37	1786.93	1789.59	1763.07
gene28036	41.9285	42.42678900000001	39.598746999999996	38.3723	39.979293999999996	40.676978999999996	39.7455	38.75809800000001	39.8768	39.26777200000001	40.2418	38.1092
gene28035	30.338758000000002	30.1025	25.893	29.3695	30.4935	29.706339999999997	30.4563	30.8795	31.740693999999998	31.8968	32.3095	30.5846
gene17818	28.836648999999998	28.511554999999998	27.7395	28.7938	29.9405	27.991395999999998	22.2646	22.0336	22.185878000000002	23.9066	22.6933	23.4192
gene17816	13.7188	14.6924	14.2776	14.235510999999999	14.0235	14.044806999999999	10.389935999999999	11.1271	10.8389	10.9555	11.224870000000001	10.973275999999998
gene28039	7.52425	6.8243	7.40584	7.18473	7.27239	8.04287	7.01965	8.24312	7.67283	8.38192	8.13448	8.08735
gene28038	35.5349	36.2467	37.6368	35.3974	36.7546	36.0997	25.959	26.9543	26.0758	26.7266	28.007	25.692
gene17813	2.59555	2.28124	2.48618	2.39881	3.00475	2.7083	1.86407	1.89256	1.86474	1.85116	1.8113	1.82029
gene27915	0	0.041557	0.026683	0.035585	0.075644	0	0.068698	0	0	0.027504	0.095406	0.034618
gene27914	0	0	0	0	0	0	0	0	0	0	0	0
gene27917	0	0.019803	0.021192	0	0	0	0	0.015666	0.032455	0	0	0.017127
gene27911	4.59529	4.50596	4.5012229999999995	4.81753	4.53052	4.62569	3.50665	4.00025	3.9746520000000003	3.93241	4.05838	4.34277
gene27910	0.009134	0.01107	0	0	0	0	0	0.013662	0	0.017149	0	0.018797
gene27913	0.046073	0.072004	0.078136	0.128481	0.117469	0.036112	0	0.0407	0.14173	0.06297	0	0.055073
gene27919	0	0	0	0	0	0	0	0	0	0	0	0
gene27918	0.013878	0.027541	0.021064	0.03442	0.02436	0.053294	0.011002	0.017494	0.013258	0.0288	0.008462	0.023203
gene15415	26.4884	25.7095	26.6831	25.9783	26.4633	27.1206	26.5709	29.0332	27.8784	28.2914	29.4212	30.8506
gene15414	0	0	0	0	0	0	0	0	0	0	0	0
gene15416	6.52308	6.42967	6.66213	6.78591	6.07155	6.93857	3.77516	3.54108	3.82226	3.85242	3.82011	3.96089
gene15411	0.522888	0.405871	0.651815	0.40868	0.458224	0.428384	0.317487	0.684242	0.195656	0.369282	0.401573	0.337811
gene15410	3.17633	3.22747	3.31176	3.44227	2.81455	3.0989	1.18102	1.6412170000000001	1.16959	1.39932	1.22017	1.43994
gene15413	0.040356	0	0	0	0	0	0	0	0	0.024412	0	0
gene15419	4.09243	4.32168	4.6478	4.11643	3.7218660000000003	4.239324000000001	2.19428	2.38903	2.26282	2.2265	2.41176	2.07882
gene15418	11.9994	11.8476	12.7392	12.2971	12.0365	13.0531	8.0177	8.43729	8.17031	8.24585	8.18008	8.79656
gene28699	0	0	0	0	0	0	0	0	0	0	0	0
gene28697	0	0	0	0	0	0	0	0	0	0	0	0
gene28695	0	0	0	0	0	0	0	0	0	0	0	0
gene28692	0	0	0	0	0	0	0	0	0	0	0	0
gene28691	0	0	0	0	0	0	0	0	0	0	0	0
gene29342	0	0	0	0	0	0	0	0	0	0	0	0
gene29343	0	0	0	0	0	0	0	0	0	0	0	0
gene29340	0	0	0	0	0	0	0	0	0	0	0	0
gene29341	0	0	0	0	0	0	0	0	0	0	0	0
gene29344	0	0	0	0	0	0	0	0	0	0	0	0
gene29349	0.241097	0.078687	0.20862	0.185225	0	0.074469	0	0	0.097889	0	0	0
gene28965	0	0	0	0	0	0	0	0	0	0	0	0
gene28964	0	0	0	0	0	0	0	0	0	0	0	0
gene28967	0	0	0	0	0	0	0	0	0	0	0	0
gene28966	0	0	0	0	0	0	0	0	0	0	0	0
gene28961	0	0	0	0	0	0	0	0	0	0	0	0
gene2966	0	0	0	0	0	0	0	0	0	0	0	0
gene2967	0	0	0	0	0	0	0	0	0	0	0	0
gene25519	7.71392	8.48588	8.30758	8.32634	8.555670000000001	8.792905000000001	6.77721	6.96119	7.04736	7.24574	6.828105000000001	7.02929
gene2963	0	0	0	0	0	0	0	0	0	0	0	0
gene2960	0	0	0	0	0	0	0	0	0	0	0	0
gene25513	0.095322	0.104709	0.163607	0.168625	0.122143	0.169098	0.182441	0.196226	0.237396	0.119907	0.078907	0.095249
gene25512	0	0	0	0.017588	0.019802	0	0.022125	0	0.043837	0	0	0
gene25510	17.9258	17.798	17.7403	18.0835	18.348	18.9788	16.5237	18.3977	16.0745	18.0881	17.3056	17.7116
gene25517	17.7187	18.5078	18.6688	18.6505	17.9568	18.7248	16.6505	17.1279	18.0954	17.5059	17.8718	17.0739
gene25516	3.80374	3.6333919999999997	3.70131	3.7169	3.6568259999999997	3.92872	3.4598639999999996	3.71318	3.75847	3.47555	2.76662	3.90324
gene25515	15.8292	16.3962	14.8284	15.582129000000002	15.2748	15.791058000000001	12.3049	11.844735000000002	11.1689	13.1662	11.9796	12.654
gene2969	23.027271999999996	24.145771999999994	22.5206	23.1235	22.698505999999995	23.455938000000003	14.7497	14.270224000000002	14.611763999999999	14.855868999999998	14.592355999999997	14.983852000000004
gene11385	1.07426	1.24942	1.30242	1.25662	1.07034	0.99223	1.15047	1.55144	1.34314	1.41413	1.33087	1.37536
gene11384	0.617192	0.540541	0.533698	0.692645	0.467355	0.546652	0.776185	0.603921	0.507332	0.548078	0.561563	0.604655
gene10135	21.5669	22.5035	22.046	24.605	23.5401	25.4653	24.6852	32.1605	25.9124	27.7232	27.7095	28.3537
gene10136	57.2444	58.3571	53.2853	56.4201	55.6265	56.4981	64.7097	63.8443	68.8674	68.9075	66.6866	68.4104
gene10139	11.1114	11.4498	11.215105000000001	11.5558	11.0683	11.6294	23.411459999999998	22.8636	23.6167	23.315678000000002	24.0145	24.4219
gene10138	6.45189	7.16304	6.704998000000001	6.75485	6.515879000000001	6.988245000000001	4.402623999999999	5.01836	4.10175	4.06598	4.44297	4.25815
gene1264	0	0	0	0	0	0	0	0	0.026827	0	0	0
gene1265	11.3082	10.377	12.2391	11.4954	10.8248	12.7161	8.2102	9.9253	7.80646	7.2995	7.86801	8.90653
gene1267	1.38131	1.55528	1.50069	1.54087	1.50205	1.45097	0.638352	0.540139	0.701978	0.734619	0.663984	0.644451
gene1260	2.74649	3.02364	2.78304	2.92072	2.84576	2.84059	1.05818	1.0687339999999999	0.890825	1.2230619999999999	1.19749	1.28754
gene1261	0.036796	0.059497	0	0.009942	0.011703	0	0	0	0.005328	0	0.00536	0.010693
gene1263	0	0	0	0	0	0	0	0	0	0	0	0
gene1269	37.98	36.7057	40.182	38.3731	36.7413	38.859	36.0632	39.8812	36.9069	37.4872	37.6879	39.183
gene380	15.4561	16.065993000000002	16.613138000000003	16.127458999999998	15.316398999999999	15.9031	7.630564000000001	8.16044	7.704121000000001	7.757144999999999	7.9509	8.21342
gene383	0.42033	0.582746	0.502663	0.437358	0.411175	0.468953	0.402345	0.429531	0.423647	0.459307	0.39201699999999995	0.410663
gene382	0.30003	0.268008	0.249493	0.107197	0.168936	0.216713	0.085133	0.13356	0.243686	0.10183	0.110887	0.084643
gene385	0	0	0	0	0	0	0	0	0	0.007673	0	0
gene386	0.677288	0.757951	0.591863	0.407298	0.575274	0.563795	2.75452	3.06702	3.34701	3.8937	3.24094	2.99231
gene389	6.54071	6.8738	7.0837	6.66701	6.74861	7.8868	6.48709	7.12693	7.72743	7.71625	6.713	7.1484179999999995
gene388	1.2944090000000001	1.53975	1.5359	1.60276	1.52998	1.60224	2.0714059999999996	2.18134	1.6305	1.8998	2.0843	2.15041
gene659	6.72612	6.69235	7.2451430000000006	6.542241000000001	6.350239999999999	6.888039999999999	8.41931	9.182438000000001	8.70812	8.166260999999999	8.516952999999999	9.5006
gene658	19.3776	21.0025	19.0063	19.015651000000002	20.4196	18.6854	19.1684	20.583728999999998	17.6332	18.65	18.4678	20.4064
gene653	11.3993	12.104702999999999	13.2747	12.561	11.68	13.3043	9.854341999999999	10.5056	10.388013999999998	10.1746	10.3266	11.1338
gene651	0.602322	0.341263	0.464241	0.499058	0.454292	0.484708	0.48823900000000003	0.610495	0.652929	0.708325	0.533873	0.728723
gene656	16.6303	17.3857	16.6704	17.0498	15.9615	17.4539	14.0871	15.2211	14.6676	14.5131	13.8451	15.561807000000002
gene655	0	0	0	0	0	0	0	0	0	0	0	0
NewGene_2583	0.063513	0.068234	0	0.179573	0	0	0	0.180254	0.091023	0.08134	0.118533	0
gene16719	0	0	0	0	0	0	0	0	0	0	0	0
NewGene_2580	0	0	0	0	0	0	0	0	0.072049	0	0.136947	0.289656
gene23573	0.386486	0.314428	0.238925	0.761658	0.5393	0.566355	0.814145	0.666294	0.814889	0.711509	0.693471	0.777756
gene23571	9.16239	9.23681	9.73199	9.47954	8.28626	9.83058	6.98162	7.45559	6.91611	7.36632	7.76941	7.64151
NewGene_2584	0.068971	0	0	0	0	0.106954	0.199608	0.069483	0	0.082004	0.097094	0
gene20387	19.6331	19.339460000000003	18.7134	18.4049	17.4911	18.8087	15.4039	13.8055	14.7663	14.008942999999999	15.0119	14.143621999999999
gene20386	0.153512	0.109217	0.196239	0.066223	0.19952	0.195903	0.046759	0.062312	0.116535	0.059719	0.067607	0.118564
gene2105	4.55403	4.62215	4.70896	4.55105	4.75162	4.85921	3.95239	3.75072	3.8618479999999997	4.676571999999999	4.20754	3.83765
gene2106	0	0	0	0	0	0	0	0	0	0	0	0
gene2100	0.470294	0.503679	0.446303	0.433106	0.450171	0.463073	0.206963	0.193441	0.179955	0.185739	0.219949	0.248611
gene2101	0.271282	0.38922500000000004	0.305279	0.47731	0.287458	0.209627	0.185826	0.364715	0.254035	0.391898	0.36769799999999997	0.421572
gene2102	3.07826	3.16885	3.19343	2.8824110000000003	2.9592	3.54042	3.63208	3.30721	3.30464	3.79955	3.4258290000000002	3.30036
gene2108	0.101555	0.143089	0.081386	0.039183	0.147158	0.103873	0.097735	0.078309	0.074182	0.096242	0.096295	0.203477
gene15648	4.52481	4.42991	4.5931	4.75723	4.67584	4.77176	3.73516	3.85267	3.73206	3.70722	3.61998	4.2029
gene22997	39.1244	41.3437	39.3298	39.9172	42.8495	40.0454	39.3439	36.7275	35.5268	37.33447099999999	36.01572600000001	37.4244
gene4426	1.71486	1.89326	1.53782	1.87699	1.99089	2.06182	2.08991	2.40266	2.22027	2.30324	2.62107	2.51361
gene3436	0	0	0	0	0	0	0	0	0	0	0	0
gene21597	12.7685	14.1796	12.7778	12.9542	12.4044	13.8889	12.4208	13.1346	11.78	12.8987	12.4902	11.9134
gene21596	5.48611	4.09149	4.09303	5.1207	4.25495	5.90554	34.3003	34.6401	37.5698	36.5903	37.5536	36.0213
gene21595	1.08989	1.06798	1.2628	0.985696	1.09421	1.1911	0.844265	0.945286	0.946555	0.956786	0.717915	0.844354
gene21594	292.981	308.302	293.96213900000004	290.41056699999996	300.466	291.336	240.87049399999998	249.311	258.852	252.957	247.13	271.52950999999996
gene19293	0	0.033568	0	0	0	0	0.044094	0.077572	0	0.136133	0	0
gene19292	0	0	0	0	0	0	0	0	0	0	0	0
gene4627	0.130679	0.12799	0.130127	0.117498	0.121199	0.090125	0.027233	0.028166	0.055281	0.039583	0.037745	0.04066
gene4626	14.7771	14.5239	17.421343000000004	15.2591	14.395071999999999	16.6208	10.663628999999998	10.251047999999999	8.454191000000002	9.527285999999998	10.0068	10.2312
gene4625	7.649888000000001	7.562048000000001	7.9109	7.43384	7.41492	7.80628	6.099842000000001	6.91636	6.9189609999999995	7.024522999999999	7.21945	7.34863
gene4624	1.6731749999999999	1.61072	2.29522	2.06493	1.91366	1.6341640000000002	1.6874920000000002	2.34564	1.7793	1.6248529999999999	2.4568630000000002	1.78689
gene4623	29.321714999999998	30.250452000000003	27.7445	28.3763	28.5148	28.539367000000002	22.937649999999998	23.425942000000003	23.669405000000005	24.7051	25.1914	25.4988
gene4621	0	0	0	0	0	0	0	0	0	0	0	0
gene4620	0.001616	0.001808	0.00203	0.000337	3.6e-05	0.003049	0.001019	0.002061	0.000683	0	0.004138	3e-06
NewGene_3184	0.317451	0.026557	0.145456	0.381114	0.226816	0	0.25402	0.27947	0.142187	0.267595	0.095603	0.490143
gene4628	14.887388999999999	14.5245	16.1886	15.2347	14.0236	16.4065	10.0605	11.291951999999998	11.1194	10.185227000000001	10.722126000000001	11.4338
gene19295	0	0	0	0	0	0	0	0	0	0	0	0
NewGene_3187	20.5379	21.6469	20.7353	21.3118	20.4584	19.5778	27.0765	25.5147	26.4813	26.5528	26.4285	25.5187
gene26064	0.761655	1.16351	0.488317	0.714744	0.783173	0.932046	0.606164	0.687095	0.703548	0.54555	0.534642	0.644969
gene26065	57.8331	57.955	58.151	59.1274	57.6205	56.411	56.2436	55.8943	58.2647	56.3533	53.9357	57.1221
gene23689	2.15626	1.95775	2.26411	1.8962	1.93796	1.99882	1.61495	1.52284	1.70996	1.9766	1.94677	1.58333
gene23688	0.130628	0.124057	0.125155	0.077551	0.065692	0.077874	0.098711	0.084638	0.110599	0.046098	0.097383	0.074878
gene26060	3.55595	3.48786	3.29378	3.24258	3.2448099999999998	3.48483	3.61974	3.20416	3.5899929999999998	3.39001	3.4927	3.37201
gene26061	0	0	0.088852	0.19327	0.135114	0	0	0.177347	0.189847	0.038657	0.171558	0.116142
NewGene_2631	0.763733	0.991483	0.981494	1.14287	0.883657	0.660454	2.53408	2.20796	2.37432	1.90176	2.5627	2.04341
gene23684	0.024577	0.046234	0.051127	0.073066	0.060442	0.034768	0.046041	0.036118	0.034936	0.04875	0.062095	0.031041
NewGene_2633	0	0	0	0	0	0	0.085497	0	0.020247	0.0179	0	0.077853
gene12314	0.62296	0.628581	0.877475	0.736509	0.63785	0.483282	0.412967	0.8281930000000001	0.426183	0.509144	0.39631	0.798157
NewGene_2632	0.958706	0.636723	0.891699	0.37055	0.854041	0.454872	1.0548	0.831872	0.838154	1.23568	0.550062	0.83489
NewGene_2637	0.367304	0.344857	0.171427	0.139534	0	0.317355	0.049588	0.448137	0.526391	0.171541	0.36520800000000003	0.24306
gene23682	42.8	46.6175	45.0711	44.4922	45.5759	44.9432	50.3307	46.3554	47.7783	48.7272	48.0207	45.0372
gene5578	6.1879	5.99046	4.85656	6.65562	5.35602	4.79629	7.37094	7.38865	7.88216	7.3349	8.41148	7.14163
gene19212	8.21045	8.60181	8.26228	8.04044	8.05708	8.42555	7.3144	7.23859	7.35114	7.65895	7.67584	7.49847
gene19211	1.1113969999999997	1.4098	0.8699549999999998	1.05168	0.76171	1.42248	0.9775560000000001	1.1474769999999999	0.703735	0.737743	0.9184539999999999	1.08377
gene19217	3.6357540000000004	3.78634	3.7645309999999994	3.7406379999999997	3.5258189999999994	3.43666	5.8431429999999995	5.9737420000000006	5.51034	5.938265000000001	5.66658	5.954369000000001
gene19216	35.362010000000005	36.9565	36.34267199999999	35.4125	34.866704999999996	36.167865000000006	27.851426999999997	29.361653999999998	27.867916000000005	29.4678	29.0736	29.129878999999995
gene19215	12.5882	13.995895999999998	11.8053	12.5077	13.0081	12.734221999999999	8.36629	7.329631999999999	7.818236000000001	8.28165	8.61472	8.63196
gene19214	1.0523	0.769208	0.802829	1.02477	1.04781	0.515783	0.783061	1.24149	0.745154	0.549445	1.10539	1.21934
gene5570	0	0	0	0	0	0	0	0	0	0	0	0
gene5571	374.26844700000004	380.16341800000004	377.129	386.387	388.752	375.36316400000004	352.86641699999996	310.536	347.212	361.07	342.82084199999997	338.358
gene5572	59.1464	61.3562	56.8411	57.8334	61.5005	56.0612	67.8498	63.2462	63.6348	65.0016	66.0154	62.2619
gene19218	1.09323	0.653571	0.627486	0.606461	0.623853	0.584934	0.911414	1.00583	1.17839	0.762495	0.613138	1.30758
gene5574	53.0628	57.991333999999995	54.9887	56.7815	55.6901	54.56538100000001	49.1216	49.5256	51.2461	52.272555000000004	54.5668	48.72473900000001
gene5575	28.2303	30.1106	28.0584	27.9176	26.1074	26.5204	23.3333	24.0108	24.8111	23.2109	23.7167	23.9891
gene5576	151.285	154.288	140.773	144.391	151.622	141.869	139.25	128.899	132.919	136.746	132.045	128.084
gene5577	79.83008799999999	84.9033	87.186	80.954	81.51079800000001	84.5561	145.66658199999998	140.265	139.075	143.284	146.696	138.15642100000002
gene26573	0.153778	0.274016	0.271858	0.198479	0.222121	0.245884	0.136058	0.12115	0.44068	0.065971	0.055804	0.131555
gene26575	3.2998200000000004	3.86064	3.5191440000000003	3.09447	3.5359	3.69037	4.23958	4.63453	3.93692	4.35439	4.427797999999999	4.61035
gene26577	0.409787	0.314669	0.475091	0.258924	0.524224	0.510053	0.181456	0.268407	0.186799	0.372953	0.490348	0.325
gene8623	38.1951	40.288622000000004	38.7938	37.601321999999996	36.6807	39.2459	41.634859000000006	37.6275	40.0356	39.253887999999996	40.3221	38.578475000000005
gene8622	16.4424	15.316037000000001	14.2182	15.0404	14.2728	14.297184000000001	22.824946999999998	22.8774	23.6588	24.741111999999998	24.733569000000003	24.5611
NewGene_2509	0.096395	0.120859	0	0.177283	0.112022	0	1.8376610000000002	1.65057	1.20574	1.71923	1.37309	2.01541
gene8620	0	0	0	0	0	0.015912	0	0	0	0	0.013771	0
gene8626	0.063674	0.1368	0.122118	0.087688	0.106413	0.058401	0.043456	0.052953	0.041764	0.086505	0.124485	0.073958
gene8625	0.057357	0	0.091587	0.085623	0.054848	0.06702	0.064578	0	0.189988	0.149095	0.173287	0
NewGene_2501	0.109377	0	0	0	0	0	0	0.277773	0	0	0.075187	0.199685
gene8628	4.6576379999999995	4.55662	5.28907	4.48431	4.80271	4.9282	6.98511	6.197280999999999	5.79045	6.038555000000001	6.58031	5.41943
NewGene_2507	0	0	0	0	0	0	0.207353	0	0.145359	0	0.153436	0.048556
NewGene_2506	0	0	0.204716	0	0	0	0	0	0	0	0	0
NewGene_2505	0.257859	0	0	0	0	0	0	0	0	0	0	0
NewGene_1854	0	0	0	0.217576	0	0	0	0	0	0	0	0
NewGene_1850	0	0	0	0	0	0	0.096328	0.094973	0.376757	0.079821	0.309296	0.313865
NewGene_1851	0.071795	0.131757	0.073122	0.057406	0.088359	0.093401	0.768183	0.8664	0.913267	0.635501	0.965356	0.891936
gene20808	11.2353	12.031	12.1768	11.7323	11.6031	11.5094	12.7394	12.8269	13.0809	12.7309	13.715	13.389
gene20809	0.030578	0.028803	0.043493	0.069204	0.053477	0.052378	0.04375	0.06731	0.04816	0.040637	0.05704	0.0318
gene20807	13.0656	13.262485999999997	11.9368	11.8216	12.8953	13.5703	13.181285000000003	14.0021	13.611657999999998	14.4466	14.252693999999998	16.0946
gene20804	4.13185	4.08249	4.00531	3.7205	4.23216	4.64813	5.12342	4.79408	5.16985	5.502688999999999	5.0651150000000005	5.38776
gene20805	0.44931	0.547879	0.508823	0.590542	0.610574	0.576317	0.360788	0.452823	0.425553	0.39831	0.433245	0.477315
NewGene_1858	0.433738	0.548639	0.41394	0.394605	0.41365799999999997	0.5331060000000001	0.9180569999999999	0.744606	0.806834	0.817359	0.863076	0.863272
gene20803	0	0.016021	0	0	0.028109	0.009004	0.012731	0.013162	0.012471	0.014383	0.027601	0
gene20800	1.81068	2.9526	2.0184699999999998	2.34004	3.0266539999999997	2.44445	2.48117	1.96514	2.50351	2.39733	2.07097	2.36953
gene20801	0.127578	0	0	0.153603	0	0.080078	0.157441	0.151336	0	0.074024	0.157356	0
gene8804	0	0	0	0	0	0	0	0	0.026318	0.012549	0	0
gene8999	1.34267	1.52208	1.59318	1.26477	1.81419	1.33066	0.501671	0.526144	0.6999850000000001	0.533993	0.494509	0.443119
gene8990	0	0	0	0	0	0	0	0	0	0	0	0
gene8992	0	0	0	0	0	0	0	0	0	0	0	0
gene8995	0.089784	0.039388	0.108927	0.098625	0.076911	0.069992	0.18901	0.191598	0.192982	0.275605	0.292814	0.227952
gene8994	0	0.039362	0.046576	0.038544	0	0	0	0.037805	0	0	0	0
gene8997	1.03303	0.836586	0.831803	0.892619	0.932846	1.49621	0.769203	0.874915	0.694216	0.81438	0.804497	0.604211
gene18160	114.372	118.30051399999999	109.488	111.347	111.945	113.012	81.4024	106.63	109.231	80.06057100000001	108.39253799999999	80.19801799999999
gene18161	40.3535	45.7559	42.2114	43.0575	43.9824	40.3438	55.5619	55.0267	60.2241	55.5563	57.8757	58.1441
gene16304	0.046218	0.061942	0.098988	0.140902	0.083248	0	0.046924	0.166364	0.118434	0.132887	0	0.076594
gene16306	23.407359999999997	23.6137	25.7123	22.2395	25.0341	24.8221	21.956912000000003	20.286	21.620126999999997	20.194085000000005	20.8284	19.3941
gene16307	1.68266	2.09005	1.85696	2.07528	2.01811	1.91675	2.40238	2.4633	2.88725	2.43836	2.7547	2.50998
gene16308	1.41664	1.39341	1.15656	1.45722	1.40886	1.44169	1.47015	1.61436	1.56466	1.5111759999999999	1.49635	1.86308
gene22984	0	0	0	0	0	0	0	0	0	0	0	0
gene22987	0.003768	0.045659	0.090525	0.125205	0.036464	0.043513	0	0.01796	0.020389	0.035289	0.011156	0.045382
gene22986	0.566067	0.451971	0.408224	0.601665	0.657626	0.412848	0.629763	0.908174	0.746069	0.836986	0.660529	0.836309
gene22981	45.6741	43.6037	45.2082	45.0786	43.968	48.5283	50.7888	54.5232	48.6958	51.396	50.5409	53.5327
gene22980	5.62655	6.09548	5.39428	5.07369	5.43877	6.01929	6.45886	6.88241	6.77597	6.99569	6.7154	6.66226
gene22982	254.916	257.522	251.822	252.646	241.585	251.352	158.132	169.954	160.341	165.534	160.201	172.133
gene22989	0.022185	0.034664	0	0	0.062488	0.040097	0.025554	0.031313	0.02187	0.013301	0.016535	0
gene22988	35.0926	36.1949	35.0446	35.2198	34.939	35.277	31.5356	31.3811	31.8465	31.9864	31.3852	32.832
gene15657	17.0884	17.2373	15.8644	16.5114	17.4243	16.7573	33.8499	34.478	35.4893	34.6245	35.1937	36.0116
gene15656	40.264	40.7286	43.2268	42.2641	39.5323	39.8568	38.7629	41	40.77	40.826617999999996	39.3626	41.3698
gene15655	7.87827	8.34384	9.2576	8.868	8.21892	8.598006999999999	7.03024	8.01966	7.75932	7.151984000000001	7.3914100000000005	7.87763
gene15654	165.888	169.757	180.789	170.184	159.616	186.049	342.661	354.831	337.676	326.703	332.596	322.394
gene15652	3.36034	3.50687	3.78407	3.5376909999999997	3.12965	3.28813	1.6523349999999999	1.55105	1.25812	1.06142	1.41693	1.56216
gene15651	5.47736	5.87649	5.26956	6.26832	6.24543	6.27395	5.25192	5.06956	4.95786	4.80808	4.83013	4.73565
gene15650	7.82734	8.06303	8.488503999999999	8.99461	8.34233	8.48992	10.1115	9.26588	9.88584	8.93449	9.91545	10.8459
gene23051	0	0	0	0	0	0	0	0.056677	0.037032	0	0.036246	0.031355
gene23054	0.021917	0.01315	0.015293	0.032014	0.056429	0.031197	0.051748	0.049129	0.037698	0.063212	0.036578	0.041533
gene23055	6.73903	7.1551860000000005	6.29781	6.31671	6.71568	6.76338	5.70184	6.640694999999999	6.908265999999999	7.069551000000001	6.80274	6.67559
gene23056	132.455	133.493	134.828	132.427	125.987	132.548	140.365	137.88442600000002	141.087	139.357	147.371	151.04658099999997
gene23057	5.86062	5.88196	5.64498	5.76837	4.82956	5.6196	5.35353	5.11244	5.97481	4.97558	5.49031	4.63929
gene18656	11.6663	13.249906999999999	13.6195	12.5168	13.0801	13.5623	10.9788	10.6534	13.0959	11.2671	11.7737	11.2668
gene13605	474.82	485.656	450.244	467.305	473.025	473.882	424.547	428.342	434.00430300000005	429.86642800000004	433.094	435.857
gene21458	0.4845	0.396485	0.612483	0.5388	0.391682	0.359469	0.515262	0.548235	0.688179	0.515877	0.593006	0.573761
gene12159	38.495	39.2678	43.8193	39.9119	39.5424	43.2152	26.327413999999997	29.4967	29.1157	28.8015	29.9025	30.844058999999998
gene12154	0.050112	0	0.03549	0	0	0.158474	0.053505	0	0.223713	0.050067	0.090971	0.121165
gene12156	0.01376	0.09239	0.03043	0.059515	0.049004	0.045377	0.023613	0.04089	0.036435	0.063873	0.01458	0.026724
gene12150	9.08638	10.3476	9.39245	8.46578	8.6106	9.63596	12.246915999999999	12.576156000000001	11.6172	13.059206999999999	12.825524999999999	12.4079
gene12152	4.775784999999999	5.31929	5.03649	4.73465	4.45915	5.00468	3.66075	3.8570900000000004	3.99243	3.8076469999999993	3.3792800000000005	3.9991960000000004
NewGene_5366	0	0	0.132954	0	0.120172	0.076873	0.56208	0.111446	0	0	0.112518	0.195094
NewGene_5367	0.055749	0.103274	0.337855	0.081456	0.093677	0.075016	0.367194	0.181768	0.180994	0.431015	0.130132	0.391293
NewGene_5364	10.3892	9.695749000000001	10.578980000000001	10.9112	10.4171	10.9037	9.37671	9.8814	9.00839	10.5562	10.573447999999999	10.4925
NewGene_5365	0	0	0.149387	0.21007	0	0	0	0.060944	0	0	0.179558	0
gene12214	0.00911	0.020391	0.01091	0.01363	0.018558	0	0.010298	0.005485	0	0	0	0.008847
NewGene_5363	0	0	0	0	0	0	0	0.151336	0	0	0	0
NewGene_5360	0	0	0	0	0	0	0	0.220044	0.124414	0.093278	0	0
NewGene_5368	2.38855	2.38474	2.61639	2.51938	2.42537	2.36491	1.88911	1.95859	1.78416	1.60221	1.59057	1.73124
NewGene_5369	1.44908	1.8527	1.76359	1.03343	0.964585	0.992846	1.4582	1.71191	1.53497	1.52449	1.47029	1.56089
gene12215	0.692705	0.735948	0.662109	0.779747	0.700802	0.619912	0.708616	0.637207	0.561241	0.808574	0.620132	0.8473350000000001
NewGene_5948	0	0	0	0	0	0	0	0	0.188863	0	0	0
gene24918	0.342635	0.239493	0.236112	0.24913	0.200393	0.215135	0.997491	0.781032	0.853235	0.828009	0.928839	1.00308
gene24919	0.034996	0	0.043557	0	0	0.022002	0.053993	0.077493	0.024735	0.105356	0.078574	0.041049
NewGene_5942	0.6895819999999999	0.184101	0.263016	0.031826	0.06844	0.11079800000000001	0.034903	0.425629	0.333295	0.233958	0.44904600000000006	0.267546
gene24915	5.26947	5.01774	5.03828	4.75881	4.52266	4.85494	4.79249	4.98511	5.5854	4.44185	4.77852	5.68121
NewGene_5941	0	0	0	0	0.075893	0	0	0.151336	0	0	0	0
NewGene_5946	0	0	0	0.1397	0	0.193024	0	0	0	0	0	0
NewGene_5947	0.06537	0	0.154897	0	0	0.119475	0.229576	0	0.228258	0	0	0
NewGene_5944	0	0	0	0	0.06288	0	0.225014	0.245102	0.193259	0.276463	0.089613	0.226218
NewGene_5945	0	0	0	0	0	0	0	0	0	0	0	0.165999
gene14218	0.356876	0.350249	0.51167	0.432446	0.411544	0.487191	0.108702	0.092041	0.127234	0.224042	0.184585	0.163864
gene14219	57.8532	62.0313	62.8952	61.7472	53.0907	58.4125	44.7928	44.008	41.7158	42.043	41.9053	43.5423
gene14214	0	0	0	0	0.071021	0	0	0	0	0	0	0
gene14215	0.01384	0.022759	0	0	0	0	0	0	0	0	0	0
gene14216	4.6530249999999995	5.11859	5.10859	4.26485	4.95589	3.8139	2.38397	1.9726029999999999	2.10848	1.8507159999999998	2.0093199999999998	2.2595639999999997
gene14217	27.7114	26.6135	24.9193	26.6054	28.4593	26.6203	19.6518	18.4769	19.6131	19.9124	16.4956	18.1593
gene14210	14.455433999999999	17.206673000000002	13.541573000000001	14.275913000000001	14.571093000000001	15.753098999999999	13.6888	13.693529999999999	13.9355	13.6968	13.289275999999997	14.071029000000001
gene14211	0.032603	0.103035	0.055967	0.078858	0.084782	0.029996	0.061951	0.04991	0.102422	0.117135	0.12858599999999998	0.035491
gene14212	9.28602	8.7434	9.52705	9.22005	9.38601	9.87124	13.7166	13.1707	14.1373	13.7066	13.0569	13.445
gene18940	4.353025000000001	4.29902	4.4209320000000005	4.31845	4.5874	4.457749000000001	5.89405	5.736154999999999	5.34885	5.691	5.90389	5.8083
gene18941	193.08	191.553	201.256	201.132	196.555	195.769	183.407	184.683	186.084	190.069	192.623	190.662
NewGene_4015	0	0	0	0	0	0	0.305237	0.23512	0	0	0	0
gene18943	12.4105	13.1494	12.1222	12.143	12.1715	12.3754	12.8495	11.6786	13.1496	13.1853	12.7459	12.7364
gene25067	41.6135	42.6452	45.3768	41.9486	42.2478	43.4624	36.65741799999999	38.6072	37.3145	36.9723	39.693	41.7199
NewGene_4012	0.45747299999999996	0.25421900000000003	0.122599	0.7630790000000001	0.431782	0.303378	0.223932	0.354161	0.448075	0.518	0.190369	0.232275
gene25065	1.10123	1.05667	1.06228	1.13607	1.11007	0.907832	1.2534	1.22409	0.928992	1.01844	1.32586	1.4012
NewGene_4010	0.7226360000000001	0.667381	0.782913	0.6584530000000001	0.745618	0.7928929999999998	0.394764	0.655991	0.472638	0.47337199999999996	0.6149589999999999	0.615497
gene18948	17.5164	17.5337	17.7404	17.6294	17.6236	17.7901	15.3615	14.0591	14.9347	15.0701	15.0452	13.6941
gene18949	17.5841	18.6	17.2654	17.1669	16.2909	17.3661	14.3924	13.9753	15.8109	15.0529	15.0954	14.6336
gene25069	0	0	0	0	0	0	0	0	0	0	0	0
NewGene_4018	0	0	0	0	0	0	0.111153	0	0	0	0	0.091043
gene29897	0	0	0	0	0	0	0	0	0	0	0	0
gene29895	0	0	0	0	0	0	0	0	0	0	0	0
gene29892	0	0	0	0	0	0	0	0	0	0	0	0
gene29891	0	0	0	0	0	0	0	0	0	0	0	0
gene29899	0	0	0	0	0	0	0	0	0	0	0	0
gene21360	3.28707	3.40635	3.16163	3.64743	3.8096579999999998	3.82134	2.83792	2.05231	2.17571	2.6516330000000004	2.4925129999999998	2.75728
gene21364	16.0055	16.2056	16.5715	16.2265	15.8879	16.747	7.27979	7.29547	8.02548	7.62222	7.62982	7.88078
gene21366	67.3915	67.5301	61.1675	67.8715	67.4325	60.1574	88.9895	85.7564	89.0454	85.4812	80.5574	76.4326
gene21367	0	0	0	0	0	0	0	0	0	0	0	0
gene21368	5.81741	5.57388	5.12656	5.35618	5.47487	5.71354	29.510499999999997	26.641389999999998	29.211	30.2708	28.9861	30.956923999999997
gene411	0.565389	0.768775	0.456823	0.4857	0.592057	0.604706	0.587067	0.637387	0.575326	0.551163	0.578199	0.590196
gene410	28.103602000000002	28.230628999999997	27.9324	27.1802	28.899829999999998	27.3425	30.1449	30.242383999999998	29.348430999999998	30.928342999999998	29.4596	28.6969
gene415	3.83602	4.26438	4.50901	4.12701	3.88022	4.55097	4.05952	4.82848	4.22064	4.11513	4.53673	4.65671
gene417	0.187565	0.164479	0.151969	0.235554	0.150962	0.169847	0.379339	0.254314	0.110503	0.262257	0.284462	0.246509
gene1107	2.99493	3.4200570000000003	3.48033	3.59345	3.36173	3.36925	2.7205429999999997	3.2939659999999997	3.11044	3.13795	2.95029	3.21553
gene1101	9.22003	9.67537	8.032829999999999	8.59946	8.56155	8.40007	10.4642	11.436109000000002	11.0194	11.353	11.3455	12.486968999999998
NewGene_5156	0.295619	0	0.099124	0.147535	0.333514	0.08195	0	0	0.0698	0	0	0.198261
gene20659	31.1987	32.1626	31.636853000000002	31.071538000000004	32.45824400000001	31.8029	38.80602400000001	36.469362000000004	38.7011	40.02560499999999	40.169028000000004	38.8542
gene8097	35.3851	34.1543	32.821628000000004	32.3937	33.3594	33.891	23.8547	21.0403	24.3452	23.5553	23.6557	23.3079
gene10445	8.26021	9.17509	7.4142	8.11715	8.22817	8.1377	7.64357	7.62113	8.73429	8.97162	8.10844	8.1852
gene10444	2.87128	3.6126709999999997	3.77382	3.2025390000000002	3.36921	3.18234	4.41093	3.92916	3.34927	3.75018	3.52946	4.02018
gene10447	13.4713	13.7462	13.8682	14.023465999999999	13.771149999999999	13.5013	9.94346	9.79801	10.092842000000001	10.2274	10.2615	9.53296
gene10446	18.8993	19.7028	18.49	17.9502	18.9459	18.0653	13.892793000000001	18.234	19.123192999999997	20.4598	15.5244	15.806278999999998
gene10441	16.3715	16.9272	15.4473	16.9231	16.082	17.238646000000003	12.5436	12.780448999999999	10.971513000000002	13.227713999999999	13.233455000000001	12.8323
gene10440	10.848618000000002	10.496170999999999	11.902429000000001	11.2476	10.6407	11.0023	9.64329	8.93701	9.06157	8.77428	9.874538999999999	9.52661
gene10443	4.8163599999999995	5.015	5.01433	4.65475	3.93089	4.44476	4.76554	4.28429	4.2935490000000005	3.9611	3.86385	4.09746
gene10442	4.88429	5.35006	5.267746000000001	4.849845999999999	5.128	4.63603	5.415	4.88216	5.649869000000001	6.12684	5.28592	4.47862
NewGene_1629	0	0	0	0.167152	0	0	0	0	0	0	0	0
gene20652	8.41598	7.79363	8.44468	7.947666000000001	7.65738	8.15746	8.32802	7.370850999999999	8.56488	7.97	8.65789	8.9888
NewGene_1625	0.944715	1.1802130000000002	1.2143760000000001	1.46259	1.38467	1.3814069999999998	2.62231	2.93584	2.44801	3.0046310000000003	2.3505149999999997	2.87596
gene16842	0.01409	0	0.015848	0.022064	0.014545	0.07638	0.048427	0.04425	0.061692	0.099665	0.083694	0.091991
gene16841	0	0.019851	0	0	0	0	0	0.085117	0.056574	0.013818	0	0.084325
gene16840	0	0	0	0	0	0	0	0	0	0	0	0
gene8098	12.8191	14.0534	13.7142	13.4264	13.9184	14.8504	12.4933	12.0491	12.502	12.1445	11.8083	13.0868
gene16849	0.311407	0.297763	0.415417	0.289431	0.28212	0.339465	0.223546	0.302729	0.299401	0.258921	0.281481	0.292206
gene8099	6.52107	6.72796	7.00344	7.25242	6.22191	7.17184	4.43039	4.44601	4.43447	4.1517	4.06507	4.10396
NewGene_1621	0	0.096058	0.046301	0.070856	0	0	0	0.058985	0.19155	0.044249	0	0.056907
gene20654	0.8425069999999999	0.801258	0.9274009999999999	0.6475850000000001	0.880441	0.793242	0.412991	0.345287	0.557522	0.451993	0.43704699999999996	0.386341
gene13365	20.792	18.965933000000003	18.9317	18.635	17.4889	18.698821000000002	21.0417	21.544940999999998	20.3682	20.7164	20.7524	20.929964000000002
gene13364	45.7006	46.1429	44.7541	46.1313	44.4395	44.2679	53.5078	51.4668	53.377354000000004	55.0578	53.3338	51.357566999999996
gene13367	17.0667	15.1494	17.4551	18.0673	17.9603	16.4735	17.7658	17.6872	16.8513	17.0411	18.7557	16.5946
gene13360	6.02811	5.45796	5.99564	6.18381	6.02511	6.32444	7.47921	7.19018	6.41705	7.94781	6.83069	7.33866
gene13363	8.988513000000001	9.27385	10.1238	8.86061	9.57201	8.84829	11.1853	10.585	10.8048	10.4142	10.2313	10.945004999999998
gene13362	0.047302	0.061781	0.030607	0.061431	0.026477	0.021936	0.282298	0.110309	0.194178	0.182284	0.162761	0.088782
gene13369	5.20923	5.38625	5.65792	5.3994	5.46922	5.37205	3.62888	3.15242	3.41294	3.42435	3.59799	3.51022
gene2746	7.51667	8.07431	7.38361	7.373311999999999	7.90951	7.6272	8.60172	8.43829	8.44399	9.40531	9.02174	8.48442
gene2747	0.420246	0.286698	0.375823	0.235792	0.334063	0.291048	0.524939	0.383382	0.367644	0.43261	0.447528	0.322109
gene2744	68.781	76.1159	63.2921	66.4786	70.5311	64.5679	74.6	73.6303	78.2334	78.7515	75.6764	73.253
gene2745	214.787	229.402	233	224.683	218.731	222.3	250.494	245.473	244.201	231.748	228.095	200.637
gene2742	10.3402	13.0557	12.1851	10.4792	11.8836	11.9297	10.4996	10.0287	10.481	9.88758	11.0173	9.96273
gene2743	0.010571	0.007033	0.007713	0.007583	0.012994	0	0.013101	0.012487	0.008692	0.011923	0.012168	0.006783
gene2740	17.317	18.3808	16.5095	15.95	17.2764	18.0574	32.6062	28.4817	31.3008	32.4706	31.9746	29.0316
gene2741	58.1865	62.1866	58.6752	58.8617	59.0494	58.4801	74.5327	72.9329	75.4442	78.1928	76.3818	76.4436
gene2748	21.1557	20.009	19.238	18.9642	21.4607	20.633557999999997	19.1292	18.6431	18.176098999999997	18.286972000000002	18.3343	18.213009999999997
gene6452	6.225032000000001	5.76557	5.887379000000001	7.1094	5.68105	5.75099	6.1146329999999995	5.21753	5.46737	4.91991	5.445942999999999	5.70738
gene27032	0.166864	0.082478	0.062184	0.1018	0.093094	0.057029	0.056078	0.113861	0.044081	0.051808	0.045655	0.149809
gene10971	1.35672	1.12335	1.11156	1.12471	1.15172	1.04381	1.50597	1.43388	1.45529	1.19743	1.24649	1.2817
gene27030	0.9560099999999999	0.974862	1.03067	0.902934	0.861545	0.942426	1.10787	1.1125960000000001	1.08937	1.29345	1.05763	1.15261
gene27036	10.7166	10.3388	10.583056000000001	11.0349	12.173475999999999	10.6935	17.656278999999998	17.697091999999998	16.7355	18.1619	19.3792	19.1851
gene27034	54.3123	54.0361	56.1009	55.3632	53.5141	55.6864	56.7909	57.6231	56.7037	57.4841	56.437	58.6699
gene27035	0.301384	0.342531	0.312572	0.221517	0.26001	0.262042	0.677496	0.619882	0.546114	0.508923	0.408047	0.735719
gene27256	2.73899	2.9669630000000002	3.34775	2.99596	2.33541	3.0627940000000002	4.05298	4.626265000000001	4.6090040000000005	4.188572000000001	4.17037	4.33407
gene27038	3.14307	3.2350969999999997	3.01905	2.8125039999999997	2.8551110000000004	3.27122	2.83651	2.66201	2.9031860000000003	2.7125510000000004	3.07257	3.1715
gene27039	0.29685	0.322163	0.428512	0.320529	0.274463	0.387966	0.357252	0.322457	0.260028	0.375716	0.322348	0.294296
NewGene_3177	0	0	0	0	0	0	0	0	0.107309	0	0	0.165999
NewGene_3176	0	0.308857	0	0	0	0	0.088516	0	0	0	0	0
NewGene_3170	0.149781	0.052579	0.402648	0.13294	0.188022	0.26893	0.262716	0.310343	0.274643	0.035585	0.248491	0.140598
gene10976	0.14271	0	0.181236	0	0.301711	0.236595	0.110828	0.068927	0.105113	0.144928	0.137206	0.096542
gene28402	0	0	0	0	0	0	0	0	0	0	0	0
gene5486	56.0902	56.6008	56.4451	56.7309	51.9793	53.5247	47.4647	52.3619	48.6712	50.3254	50.9955	51.49
gene5487	33.9975	33.9022	37.7766	36.8583	37.641	35.9688	38.3376	36.8381	35.285084999999995	34.097407000000004	37.4611	34.5422
gene29137	0	0	0	0	0	0	0	0	0	0	0	0
gene29136	0	0	0	0	0	0	0	0	0	0	0	0
gene29131	0	0	0	0	0	0	0	0	0	0	0	0
gene29130	0	0	0	0	0	0	0	0	0	0	0	0
gene29133	0	0	0	0	0	0	0	0	0	0	0	0
gene29139	0.729767	1.91656	1.63354	2.06829	1.30464	1.51548	0.443434	0.242286	0.274305	1.36047	0.708002	0.820988
gene29138	4.04559	3.8361319999999997	4.14738	4.307173000000001	4.83887	3.92003	1.8529930000000001	2.47372	2.33753	1.8183880000000001	2.52757	2.36293
gene24079	13.6646	12.7651	13.4239	14.280045000000001	13.1832	13.018944000000001	18.361	20.175054999999997	19.9527	18.8257	21.5775	22.403
gene24078	8.40405	9.41056	8.4253	8.3962	8.61768	9.04055	9.59437	9.600166999999999	9.133752999999999	10.493132999999998	10.4722	10.099478000000001
gene24072	36.8639	37.2733	39.2587	38.7989	36.5395	39.9414	33.8325	35.8573	36.1816	36.037805999999996	36.3182	37.1045
gene24071	15.7172	15.4767	16.4129	15.7699	15.657834000000001	16.8456	15.3656	16.2929	15.2436	16.2331	16.0467	15.913
gene24070	0.268067	0.08887	0.125721	0.165457	0.175425	0.272752	0.268229	0.369608	0.274294	0.3016	0.264531	0.314184
gene24077	9.544498999999998	9.6989	8.875407999999998	9.72076	10.2432	10.3	10.461113999999998	10.4219	11.210107000000002	10.7321	11.11	11.672009000000001
gene24076	12.9509	12.4467	13.508375000000001	12.6141	12.0971	12.672	11.9011	12.3344	11.814644000000001	12.2453	12.1213	12.6614
gene24075	8.24958	8.36693	8.53436	8.62102	7.99086	7.74711	8.34102	7.63125	8.03869	7.593	7.66095	7.65029
gene2665	9.73229	8.34511	7.65318	12.4069	10.5349	10.6495	14.0037	14.4707	10.8	11.1478	13.8629	9.50055
gene2664	11.044789000000002	11.623	11.1016	12.6687	12.148762000000001	11.509060999999999	12.610641000000001	11.908467000000002	12.2419	11.6885	13.2458	12.7334
gene7295	1.43201	1.61623	1.5340690000000001	1.62399	1.5151400000000002	1.60891	1.9952459999999999	2.3129489999999997	2.1192599999999997	2.06214	2.29263	1.71668
gene2666	20.9432	21.5647	20.3088	20.4486	19.3243	19.9705	21.3423	18.9524	20.9613	20.544	21.0949	19.7592
gene11188	2.80857	3.3449	3.22457	2.91453	3.11971	4.07303	3.16558	3.36445	2.8079	3.24545	3.54973	2.89046
gene11185	0.120772	0.114587	0.089028	0.102843	0.094029	0.15119	0.146937	0.173529	0.308472	0.291014	0.114561	0.167154
gene11184	7.45995	7.57989	7.06398	8.12538	7.72121	6.65837	9.7232	10.0572	10.8991	10.4338	10.8303	9.96948
gene11183	0.150228	0.065848	0.149027	0.014152	0.093819	0.015668	0.042339	0.020837	0.167686	0.098511	0.094723	0.116693
gene11182	2.05895	2.0108680000000003	1.93838	1.9516120000000001	1.88778	1.9049	1.48046	1.4206	1.57319	1.68882	1.69689	1.51329
gene11180	0.183461	0.196566	0.17141	0.12428	0.269724	0.10498	0.14942	0.126602	0.251885	0.20702	0.193493	0.208311
gene25077	0.8225330000000001	0.685433	0.772821	0.723582	0.7359	0.8731340000000001	0.392297	0.447952	0.35188400000000003	0.33559	0.34459300000000004	0.41040899999999997
gene18931	0.394775	0.159722	0.264092	0.3738	0.175022	0.306604	0.23325400000000002	0.315128	0.372364	0.173336	0.283928	0.338931
NewGene_4027	0.040892	0.055702	0	0	0.271594	0	0.093012	0.081603	0.061103	0.065339	0.042145	0
NewGene_4024	0.218671	0.007686	0.058343	0.120564	0.058145	0.093039	0.151787	0.168452	0.268074	0.469191	0.15974	0.151202
NewGene_4025	0.17094	0	0	0	0	0	0	0	0	0	0	0
gene11455	13.705072999999999	14.7079	12.6928	13.2296	13.4517	12.468862000000001	16.9892	15.9316	15.671859999999999	15.3319	16.4871	15.2446
gene11454	0.8182459999999999	0.705913	1.04672	1.1140039999999998	1.04133	0.993252	0.9805060000000001	0.880746	0.577725	0.694037	0.903224	1.0953950000000001
NewGene_290	1.05846	1.06427	0.7846950000000001	1.04581	1.32512	1.7250599999999998	1.08939	1.27574	1.29311	1.45456	1.38614	0.9408500000000002
gene11456	2.59655	2.71505	2.45698	2.2155239999999994	2.6114	2.9261380000000003	1.9026	2.08536	2.01806	2.3000059999999998	1.7915769999999998	1.9258340000000003
gene11451	2.1539069999999993	2.51085	1.8860619999999997	1.9945750000000002	2.2116490000000004	1.9078209999999998	2.0060740000000004	1.98714	2.1667959999999997	2.4788720000000004	2.0782599999999998	2.14171
gene11450	1.92739	1.87439	1.98528	2.04148	1.74217	2.00485	2.4122440000000003	2.3009049999999998	2.28515	2.21969	2.1836520000000004	2.22724
NewGene_294	0.034029	0.071537	0	0.11177300000000001	0.223667	0.114416	0.229172	0	0.197647	0.414214	0.384193	0.250157
NewGene_295	0	0	0	0	0	0	0.186298	0.151336	0	0	0	0
NewGene_299	0	0	0	0	0	0.117196	0.098202	0.171265	0.369954	0.093914	0.46442	0.22859000000000002
gene11459	1.91852	1.97687	2.04678	1.6148	1.69627	1.819	0.964035	0.988781	1.27513	0.924779	1.18732	1.01422
gene11458	0.045388	0.024417	0.073721	0.105166	0.051171	0.023719	0.041843	0.046317	0.018457	0.03363	0.062923	0.037766
gene25079	0.623921	0.561595	0.542443	0.609043	0.636272	0.56271	0.435987	0.457789	0.513543	0.458119	0.6124	0.495933
gene25309	1.36482	1.08579	1.44704	1.26789	2.26073	1.60066	1.09639	1.18313	1.22308	1.3563	1.23633	1.30217
gene25302	5.98788	6.94173	6.28822	6.23072	6.17557	5.86914	2.90869	3.0703	3.08264	3.31698	3.2242	3.31533
gene25303	0.006319	0	0	0	0	0.010406	0	0.00358	0.006981	0.006536	0	0.008161
gene25300	7.2642370000000005	6.94439	7.11927	7.27627	6.8647540000000005	7.0554	18.038	18.6312	18.3314	18.1857	18.9682	18.9532
gene25301	0.071962	0.067737	0.067583	0.080283	0.06703400000000001	0.071896	0.361541	0.309279	0.33381	0.32910300000000003	0.30742	0.32674
gene25306	0.131634	0.083436	0.105162	0.203804	0.106517	0.166583	0.109137	0.107875	0.052621	0.211444	0.070105	0.127261
gene25307	6.906481999999999	7.191548999999999	6.464142000000001	8.10128	8.85633	7.0121	24.305677000000003	23.4209	20.0115	21.2245	23.7438	21.577627999999997
gene25304	17.0071	18.2264	18.2606	17.3874	16.090707000000002	16.862076000000002	19.9013	18.883439000000003	21.0252	21.464574000000002	21.3026	21.017926999999997
gene25305	4.32144	4.10382	3.973	4.2193	4.13309	4.38092	2.4282060000000003	2.52355	2.3596	2.11554	2.58205	2.81934
NewGene_744	2.31837	2.53584	2.35352	2.51528	2.53385	2.53158	2.9754	2.67421	3.24224	2.76978	2.98348	2.6568
NewGene_745	6.47887	6.38443	6.43269	6.50631	6.74918	6.7143	7.97689	6.49876	7.7845	8.13442	7.07209	6.51141
NewGene_746	0	0.191299	0	0	0	0	0	0	0	0	0	0
NewGene_740	0	0	0	0.167152	0	0	0.086641	0	0	0	0.09073	0
NewGene_741	0.260392	0	0	0	0	0.192072	0	0	0	0	0	0
NewGene_742	0	0	0.151886	0	0	0.237457	0.097462	0.130034	0	0	0	0
NewGene_743	0.096494	0.10846800000000001	0.110634	0.125266	0.137197	0.256563	0.231926	0.258947	0.360607	0.406408	0.283309	0.297098
gene5166	1.0364710000000001	0.870857	1.05496	0.999545	1.01098	1.01171	0.62988	0.634255	0.523599	0.624225	0.64908	0.605908
gene5165	4.4875	4.5920119999999995	3.8471810000000004	4.69216	4.61531	4.58176	11.182877000000001	11.2051	11.313353999999999	12.749740000000001	11.6789	11.546503000000001
gene5164	7.724348000000001	7.02487	7.16586	6.49745	6.650469999999999	6.442311999999999	6.01555	6.42514	6.137570999999999	6.11321	5.9186190000000005	5.576702999999999
gene5163	0.055536	0	0	0.045496	0	0	0.028745	0.044725	0	0.112061	0	0.061904
gene5162	1.6750829999999999	1.7321080000000002	1.5736080000000001	1.87541	1.7276630000000002	1.7146949999999999	2.18018	2.19304	2.32439	2.11713	2.2088099999999997	1.8193160000000002
gene5161	1.58689	1.32122	1.61913	1.39943	1.47075	1.4936	1.08076	1.17006	1.33947	1.19187	1.08073	1.28213
gene5160	11.087409000000001	11.899903000000002	10.6004	10.9884	10.046159000000001	11.449221999999999	8.742125000000001	8.93047	9.37002	8.734679999999999	8.43466	7.92622
gene845	16.4765	16.5335	15.2972	15.191583999999999	16.6265	18.2073	25.1527	24.338936999999998	24.2854	24.768067000000002	24.279	27.1749
gene3868	0.152573	0.044261	0.213707	0.12933	0.068141	0.14639	0.128361	0.083443	0.078508	0.177591	0.101295	0.131955
gene3869	6.60161	6.08891	7.03994	6.9074	7.29376	6.87424	5.83747	6.91369	6.48144	6.43514	5.85256	6.88607
gene9808	0	0	0	0	0	0	0	0	0	0	0	0
gene9809	0	0	0	0	0	0	0	0	0	0	0	0
gene9804	0	0	0	0	0	0	0	0	0	0	0	0
gene9805	0	0	0	0	0	0	0	0	0	0	0	0
gene9806	0	0	0	0	0	0	0	0	0	0	0	0
gene3863	0.7485999999999999	0.700169	0.605448	0.517914	0.593901	0.662396	0.827275	0.980893	0.982304	0.868001	0.623207	0.863819
gene9800	0	0	0	0	0	0	0	0	0	0	0	0
gene9801	0	0	0	0	0	0	0	0	0	0	0	0
gene9802	0	0	0	0	0	0	0	0	0	0	0	0
gene3867	0.274745	0.204767	0.191143	0.248767	0.356783	0.315148	0.473879	0.378944	0.449717	0.406681	0.538332	0.475383
gene7090	7.59385	8.33627	7.1228	7.53924	7.51921	6.355701999999999	9.624808000000002	9.130232000000001	9.17302	8.89444	7.8873240000000004	9.463
gene7092	17.2237	17.9423	16.4944	17.1464	17.3987	17.776980000000002	13.4808	14.5225	14.972	15.2888	15.4285	15.4408
gene7095	1.66158	1.60121	1.7247	1.7821	1.73446	1.76275	1.81334	1.75546	1.6712	1.83406	1.57987	1.78512
gene7094	20.0296	20.0086	21.8691	19.966433000000002	20.9996	21.367335999999998	25.2931	27.040277000000003	26.636046999999998	24.873527000000003	26.3782	27.8334
gene7097	6.05558	6.008424000000001	6.2766459999999995	6.0911930000000005	5.96365	6.45893	7.962797999999999	8.92565	9.28228	8.88894	8.39452	8.839852999999998
gene7099	153.125	146.73	155.55	157.173	155.216	148.906	125.13	125.413	122.167	114.227	119.619	121.916
gene7547	48.9306	49.5501	52.3693	51.2433	47.058	53.3708	45.2919	47.7417	44.2217	45.6016	44.323	49.8257
gene20212	14.7496	14.8237	14.6015	14.6765	14.2554	14.0746	13.0391	13.1595	13.5124	12.95	14.4122	12.6216
gene20211	2.63244	2.14774	2.02025	2.49745	2.29868	2.51485	3.29719	3.019	3.94698	3.69514	3.40803	3.47828
gene7544	0.65446	0.749084	0.432681	0.7813	0.454041	0.534328	0.387865	0.521534	0.478303	0.416864	0.429185	0.536903
gene20217	2.72586	3.1081499999999997	2.96754	2.80869	2.7793989999999997	2.50298	2.56118	2.40584	2.64314	2.42722	2.8643	2.01441
gene20216	15.0237	15.8684	13.7053	13.4773	14.6115	15.7652	16.7923	17.2208	16.9603	17.487	16.4497	15.4333
NewGene_1261	0	0	0	0	0.169401	0	0	0.167325	0	0	0	0
gene20214	9.727170000000001	10.7375	8.80132	9.80357	9.843634999999999	8.6771	11.4865	11.0063	11.7205	10.8813	11.396	10.5262
gene20219	0.116681	0.24373499999999998	0.135096	0.150212	0.126395	0.114319	0.221551	0.255601	0.365059	0.299239	0.283911	0.207473
gene20218	22.9052	25.3205	25.4952	23.326077999999995	23.6315	26.2668	23.5656	24.4689	24.5181	23.598333999999998	23.9159	24.219557000000002
NewGene_1269	0	0	0	0	0	0	0.088412	0.158037	0	0.228366	0.099575	0
gene7548	43.446580999999995	43.086	44.8565	44.8247	42.818	44.382453999999996	106.60644199999999	116.233	111.01235199999999	110.81114500000001	109.978	117.251
gene4018	12.3195	13.7657	10.6493	12.5138	12.0928	12.3964	17.9044	17.5784	20.6395	19.3981	21.0983	18.8564
gene4019	7.6257969999999995	7.913551999999999	7.43614	7.79328	7.723712999999999	7.25454	5.39515	5.32869	5.69083	5.863541999999998	6.41224	5.68457
gene4010	2.09627	2.14662	1.83374	1.95614	1.95859	1.70166	1.92189	1.5062250000000001	1.90912	1.67525	2.05628	1.79104
gene4011	0.582514	0.639933	0.563601	0.472376	0.720681	0.624913	0.421478	0.399772	0.412179	0.420853	0.30281	0.429334
gene4012	12.8194	12.412	12.953645000000002	12.083	12.1032	12.6039	11.6835	11.6908	12.3929	11.5815	12.2149	10.8347
gene4013	19.515	19.8648	16.868681000000002	16.664804999999998	18.7649	18.774085999999997	16.717238000000002	15.6808	17.9913	16.4021	16.5687	15.776
gene4014	6.35763	6.45704	6.79247	6.43231	6.98523	7.05515	6.91771	7.9993	6.82249	7.38081	7.43444	7.36052
gene4016	17.1819	16.9123	15.905630000000004	17.1155	16.3799	16.219462999999998	22.6146	21.5505	21.948153999999995	22.872963000000002	22.902538999999997	22.058430000000005
gene4017	32.283	34.457981999999994	31.693658999999997	32.6575	29.203196999999996	25.6857	33.582057999999996	27.676907999999997	29.742498000000005	28.904	32.5315	32.773574999999994
gene21162	12.567	12.5247	12.9067	12.7697	12.5873	13.4657	11.2018	11.587	11.0973	11.3325	11.5816	11.5481
gene21161	0.125444	0.191433	0.109977	0	0	0.191031	0.095526	0.211169	0.117376	0.224314	0.134737	0.11634
gene21166	2.68455	2.92174	2.81814	3.14894	2.99237	3.11436	3.9258	4.79032	4.59463	4.88202	4.7267220000000005	4.81559
gene21167	14.0532	13.97	14.7058	14.5538	15.0398	14.884	19.036082000000004	20.5882	20.8364	19.5971	19.0604	20.775
gene21165	0.502109	0.717915	0.638029	0.633601	0.525344	0.599633	0.239721	0.334779	0.286779	0.360715	0.303328	0.48701
NewGene_5630	0.086822	0.121185	0.030089	0.26377	0.062517	0	0.461983	0	0	0.04022	0.19182	0.042098
gene23672	0.162375	0.188358	0.19611499999999998	0.207953	0.172984	0.154256	0.180092	0.13949	0.149796	0.171613	0.21266200000000002	0.150542
gene23674	0	0	0	0	0	0	0	0	0	0	0	0
NewGene_5635	0.070897	0.078283	0.141886	0.195057	0.157258	0.113361	0.444238	0.040589	0.150742	0.135073	0.107935	0.271413
gene29782	0	0	0	0	0	0	0	0	0	0	0	0
NewGene_5636	0	0	0	0	0	0	0	0	0	0.208732	0	0
NewGene_5638	30.7666	32.3453	31.4121	31.5096	30.1685	32.305	28.9998	28.2293	30.2767	29.6232	29.1407	29.1896
NewGene_5546	0.090793	0.091795	0.076487	0	0	0	0	0.119739	0	0	0	0
gene8815	44.2129	54.6042	42.6382	43.6992	50.0499	45.982096999999996	31.430120000000002	30.455728999999998	24.7042	36.2125	32.0631	36.0183
NewGene_5544	0.652165	0.428777	0.378038	0.247463	0.620694	0.592989	0.300988	0.616375	0.521989	0.672076	0.676134	0.835708
gene8810	94.1858	96.7504	85.3085	93.0014	92.5094	91.4142	83.9795	78.0781	78.7275	82.6026	81.4625	78.4626
gene8811	1.1516199999999999	1.10764	1.08102	1.04671	1.1179540000000001	1.1667459999999998	1.7175710000000002	1.51082	1.5354	1.38083	1.33952	1.39659
gene8812	68.8711	68.4209	62.735181999999995	64.2923	67.9239	66.2995	69.98839100000001	66.9799	65.8647	66.406	66.4498	65.2293
gene8819	5.74023	5.77622	6.05376	5.590301999999999	5.596934999999999	5.34804	3.87184	3.46095	4.13033	3.97425	4.8305430000000005	4.19595
NewGene_5548	1.38147	1.3786459999999998	1.66301	1.3712080000000002	1.38014	1.4878390000000001	1.89027	1.7108150000000002	1.71417	1.57599	2.08915	1.8037269999999999
NewGene_5549	0.681276	0.889201	0.682581	0.7111149999999999	0.5887439999999999	0.611638	1.27515	0.679689	0.968229	1.10944	1.1314	0.913504
gene29780	0	0	0	0	0	0	0	0	0	0	0	0
gene19402	28.3881	29.3835	29.7481	29.601	28.5481	29.6529	34.7792	37.0215	35.6226	36.1891	37.0273	37.2484
gene19403	0.417345	0.351262	0.405712	0.38649199999999995	0.384726	0.421809	0.40131	0.232126	0.394772	0.292236	0.208299	0.273066
gene19400	26.1893	26.6255	26.8627	24.8095	23.295	24.9456	22.89	23.0885	21.1591	23.8584	22.9788	24.2817
gene19401	35.2152	36.871	37.7724	36.7219	34.7342	38.5407	29.6514	33.2111	30.7312	31.5534	31.3271	31.8848
gene19406	2.42569	2.85734	2.38892	2.38207	2.49803	2.60043	3.81103	3.36237	4.0512	3.7005	3.63564	3.38044
gene19407	15.47	15.1139	14.6101	15.7543	15.8054	14.4611	17.6467	19.0314	18.7811	18.5486	18.7871	17.1029
gene19405	3.49071	3.65388	3.30623	3.66419	3.74957	3.34072	1.37297	1.88408	2.11157	2.12903	2.2826	1.92867
gene19408	0.323679	0.580149	0.454133	0.399283	0.479543	0.466298	0.52584	0.513319	0.460446	0.516589	0.604489	0.42907
gene19409	10.3528	12.2842	11.1071	11.1758	10.4951	10.6069	9.83469	10.463	11.49	10.2494	11.0692	9.48696
gene13166	0.930519	1.16592	0.916944	1.23044	1.00085	0.83219	1.0499	1.04583	1.31954	0.896921	0.862341	1.0308730000000002
gene13165	1.48422	1.79661	1.24401	1.40902	1.35521	1.21373	1.56372	1.83265	1.70463	1.5926	1.6859	1.23378
gene13164	0.971371	1.06321	0.978745	1.17237	1.65486	1.26484	1.6601	1.51899	1.97097	1.85327	2.29429	2.08288
gene13162	0.977074	1.30534	1.223	1.23184	1.21537	1.34332	1.4286	1.70095	1.7273	1.3942350000000001	1.85395	1.49158
gene13161	0.656215	0.792926	0.917529	0.882254	0.704627	1.03112	0.8265119999999999	0.791314	1.01762	0.892405	1.10903	0.945152
gene13160	0	0.016702	0	0.01294	0	0	0	0	0.008465	0	0	0.013769
gene13169	0.250226	0.263864	0.278715	0.24256899999999998	0.265958	0.315732	0.236899	0.283999	0.238004	0.275488	0.225541	0.171896
gene13168	0.374624	0.256185	0.442253	0.226294	0.380884	0.200728	0.319651	0.369556	0.294319	0.323799	0.291944	0.285951
gene26309	0.055378	0.064353	0.029728	0.038601	0.116056	0.067133	0.057633	0.041334	0.065116	0.096261	0.058483	0.048076
gene26308	9.4818	9.66259	8.83603	9.10144	9.50353	10.403	11.0867	10.3822	11.55	10.683	12.0243	11.6535
gene26303	17.1284	17.553	16.6692	16.5367	16.8763	17.0193	19.8152	17.4167	18.4676	20.6619	18.2772	18.4779
gene26302	2.92241	3.56659	3.0644439999999995	2.98184	3.46997	3.0435459999999996	2.98794	2.95767	3.13969	2.9138	3.2772110000000003	2.6378459999999997
gene26301	0.10666	0.013998	0.037859	0.030499	0.016126	0	0	0.033783	0.035219	0.077135	0.089294	0.046125
gene26300	0	0.02971	0	0	0.024189	0	0.020966	0	0.026638	0	0.039826	0.01824
gene26307	0.216998	0	0.079803	0	0.206127	0	0.205153	0.154283	0.073686	0.16123600000000002	0	0.138349
gene26306	14.959867999999998	15.0242	10.1324	13.3647	13.4766	13.5599	13.1772	13.2881	12.7099	12.7378	13.1918	12.6491
gene26305	8.39896	8.884668000000001	8.15131	8.147611000000001	8.24573	8.62739	8.99193	9.00021	9.44234	9.598939000000001	9.26482	9.281500999999999
gene26304	9.36094	10.1104	10.0188	9.45101	10.0538	10.7283	12.634473000000003	13.031	12.4636	13.127597999999999	13.0984	11.626819999999999
NewGene_4635	0.581545	2.10037	1.92517	1.77085	0.808387	0.944829	1.71186	1.34084	1.64246	0.983121	0.738503	0.971686
NewGene_4633	0.206928	0.552561	0.6465019999999999	0.718488	0.185234	0.152076	0.144393	0.602945	0.530221	0.461426	0.364915	0.655954
NewGene_4630	14.0185	12.8837	13.9349	14.286990000000001	15.0443	14.7801	23.7163	25.5252	25.3362	24.920001999999997	24.7496	26.4561
gene5917	5.01384	5.02726	5.47159	5.028689999999999	4.39391	5.1738360000000005	4.47964	5.07841	4.64965	4.254	4.62679	4.682894000000001
gene24338	0	0	0	0	0	0	0	0	0	0	0	0
gene24339	215.153	217.603	221.306	206.094	209.626	222.904	187.622	184.506	191.183	192.882	192.49	193.329
gene12696	6.29619	6.0351420000000005	5.944761000000001	6.03114	6.36708	5.32247	6.219118000000001	6.19522	6.49977	6.78432	6.56072	6.59346
gene22539	16.6947	16.3331	17.0648	17.455536000000002	15.6756	16.0562	13.6122	13.778	14.3675	13.622109000000002	14.1517	13.6762
gene16535	0.090197	0.046495	0.098264	0.172082	0.19264599999999998	0.278306	0.189162	0.113374	0.22798	0.104228	0.225082	0.1869
gene16534	1.68382	1.49565	1.26814	1.68262	1.83827	1.5768130000000002	1.1498329999999999	1.23669	1.2565810000000002	1.4975420000000002	1.03578	1.17643
gene12692	0.048859	0	0.039616	0.065883	0	0.072883	0.063975	0.039248	0.047201	0.02822	0.051982	0.031697
gene12693	9.27829	8.77628	8.00879	8.49517	6.05768	7.995921000000001	7.1704	9.11739	7.20828	6.95007	7.09879	7.081500999999999
gene12690	7.07336	6.803	7.00831	6.74766	6.48474	7.52412	10.8081	9.86245	10.6083	10.2224	9.52303	11.1019
gene16530	69.438	64.09083600000001	74.75550399999999	70.9684	67.1864	75.6028	65.836	72.6925	59.7963	63.9737	58.216860999999994	67.1773
gene22530	13.3795	14.0937	12.873296999999999	13.745647000000002	14.065971999999999	13.5494	17.3456	17.0603	19.4604	18.7108	18.345803999999998	19.634949999999996
NewGene_6771	1.77894	1.51568	1.7085659999999998	1.38749	1.59467	1.34181	0.410852	1.24459	1.37236	0.311064	0.9314229999999999	0.917344
gene22532	47.8785	45.8309	47.7761	49.6738	48.5428	48.5854	48.6985	50.5998	50.9778	50.9605	51.0595	52.0143
gene5911	275	274.246	268.813	266.787	269.653	268.503	290.964	285.328	286.766	288.522	285.041	281.838
NewGene_6774	1.7291	1.41607	1.47295	1.2502030000000002	1.36221	1.54578	2.00884	2.1667199999999998	2.1619509999999997	2.0775	2.1254210000000002	2.29085
NewGene_6775	0.880746	0.495528	0.468865	0.561403	0.388415	0.705227	0.726995	0.484176	0.329412	0.553924	0.6998219999999999	0.575806
NewGene_6776	0	0.119453	0	0	0	0.041277	0	0	0.11366	0	0.176413	0.169379
NewGene_6777	0	0	0	0	0	0	0	0	0	0.163723	0	0
gene21318	31.666347000000002	34.493	36.893316999999996	32.5779	32.137693999999996	33.974520999999996	30.9043	32.6946	30.9995	33.2929	33.5144	34.077276999999995
gene18468	0.649151	0.488473	0.365797	0.333169	0.562254	0.341767	0.590238	0.5910340000000001	1.13712	0.72981	0.864379	1.17057
gene18460	0.9011210000000001	0.31097	0.812252	1.0406	0.828018	0.902457	0.7022349999999999	0.527005	0.736684	0.41671199999999997	0.594249	0.25565699999999997
gene18467	0.519606	0.865133	0.45972499999999994	0.965275	0.877595	0.803612	0.5069589999999999	0.483774	0.6570429999999999	0.553385	0.8412	1.03377
gene18466	5.395737999999999	5.2975449999999995	4.82157	5.69432	5.6939709999999994	5.14992	4.92709	4.80453	4.7509	4.55569	5.5349070000000005	5.46331
gene18464	0	0	0.030562	0	0	0	0	0	0	0	0.009261	0
gene12348	0.877695	1.05113	0.872595	0.740226	0.720202	0.720581	0.250574	0.222735	0.324758	0.456095	0.316044	0.526095
gene12349	0.410712	0.309495	0.297224	0.533467	0.246281	0.381973	0.367367	0.38259400000000005	0.484523	0.584658	0.386922	0.666998
gene12344	0.415236	0.351949	0.538502	0.612378	0.419058	0.48935	0.430638	0.494193	0.373789	0.326725	0.341688	0.321445
gene12346	32.2189	30.0822	33.1606	30.9761	30.2009	30.6776	28.0449	31.7327	31.6348	31.3047	33.8334	33.0478
gene12340	1.42318	1.4033	1.76307	1.63193	1.66746	1.67822	0.910622	1.34434	1.43832	1.16715	1.21331	1.46542
gene12341	1.5436999999999999	1.43697	1.7906330000000001	1.55851	1.3511959999999998	1.59236	1.4907519999999999	1.5047869999999999	1.45085	1.25501	1.2732269999999999	1.2698109999999998
gene12342	12.5578	12.5873	14.320617000000002	14.116710999999999	12.9787	14.656085000000001	8.74375	10.2345	9.0976	9.46675	8.94049	10.0298
gene12343	6.15392	8.60756	7.67107	8.46264	7.858409000000001	7.86496	7.365431999999999	6.85193	7.27559	7.350034000000001	7.6253	8.04233
gene21940	0.349903	0.209093	0.355853	0.333834	0.30739	0.387283	0.413411	0.315664	0.297681	0.688202	0.399298	0.342193
gene21941	6.17901	6.63523	6.75924	6.21077	6.11475	6.40217	6.56891	6.96339	7.54741	6.1953	6.4229	7.45654
gene21943	0.319621	0.400604	0.1698	0.472356	0.194315	0.344124	0.23288	0.225237	0.288173	0.303693	0.234695	0.255167
gene21944	23.616739000000003	21.2487	21.478239000000002	22.1015	21.9006	20.1027	20.757906000000002	21.5964	25.0333	22.3148	21.1945	23.816423999999998
gene21945	7.94497	7.8899	7.5306	7.37997	7.63357	7.51645	6.65988	6.58898	6.48659	6.54111	6.67973	6.76677
gene21946	4.940290999999999	4.957154999999999	4.89007	4.863377000000001	4.700984999999999	5.00637	3.6900069999999996	3.85755	3.22322	3.5605	3.72145	3.57505
gene21948	13.400089999999999	9.975677999999998	14.231451999999999	11.926750999999998	13.011766999999999	14.3585	14.0651	14.4622	14.204367000000001	13.3982	13.0368	15.509
gene24279	37.744673999999996	38.75604599999999	37.504487999999995	37.375	37.802	37.863231000000006	28.049417000000002	29.8564	30.923788999999996	29.378151000000003	29.5377	32.82124999999999
gene24278	86.74714700000001	86.27256800000002	87.17000700000001	87.3792	86.9577	91.0515	113.255	117.15206900000001	112.46164700000001	115.27475999999999	114.95584199999999	117.422
gene24271	0	0.027485	0	0	0	0.058219	0.027762	0	0	0.023523	0	0
gene24270	0.111497	0.032161	0.099054	0.084866	0.053507	0.064899	0.101737	0.146069	0.137977	0.094659	0.122584	0.073426
gene24272	18.8986	19.4902	21.3996	18.4702	19.8206	20.8872	18.7188	20.3228	17.8885	18.2896	17.9699	19.2262
gene14979	4.37951	4.36089	4.40561	4.42391	4.40743	5.12338	4.07772	5.1773	4.2116	4.34703	4.2058	4.97119
gene14978	0.096613	0.077873	0	0.084967	0	0.1224	0	0.10369	0.050034	0	0	0
gene14975	41.25867100000001	44.635175999999994	45.5502	46.784	46.834289999999996	43.681171000000006	45.9355	48.0696	43.552851000000004	44.032596000000005	42.8287	51.3079
gene14971	48.5175	49.8424	55.766	50.9651	48.7044	55.9	96.9354	108.96	99.8901	99.81163000000001	101.839	110.344
gene14970	9.64451	10.4608	10.3159	9.77536	10.0301	10.310799000000001	10.733077999999999	10.8497	12.0791	10.4462	10.569949999999999	11.292
gene14973	23.0623	21.5218	26.3969	23.098	21.5646	25.044	27.3785	31.5105	30.4321	28.5958	31.1374	32.9544
NewGene_5843	0.252831	0.169333	0.03602	0.098287	0.121637	0.11511	0	0.05161	0.036185	0.099102	0.067442	0.116865
gene15378	0	0	0.069287	0	0	0.057461	0.077342	0	0	0	0	0
gene15374	0.707369	0.659214	0.64227	0.936033	0.537934	0.441858	0.575899	0.76463	0.643851	0.442218	0.605813	0.557288
gene15375	11.023	11.723	11.2105	11.430534999999999	10.2925	11.4328	7.6670739999999995	7.53486	7.58095	7.765924999999999	7.79515	7.42829
gene15376	7.61877	7.49631	6.72679	6.82044	7.33892	6.95838	6.62136	6.46788	6.17202	6.41045	6.97103	6.64343
gene15377	4.13155	4.180288000000001	4.35444	4.17275	4.23428	4.952462000000001	2.80112	3.5079529999999997	3.0873749999999998	3.30838	3.2543050000000004	3.2160200000000003
gene15370	20.7391	20.6089	21.048159000000002	20.646534999999997	20.804390999999995	22.180704000000002	13.216778999999999	13.194446000000001	13.876734000000003	13.944558999999998	13.6827	14.6191
gene15371	0	0	0	0	0	0	0	0	0	0	0	0
gene15372	1547.54	1564.1	1529.61	1497.25	1553.76	1564.29	1523.72	1491.02	1499.69	1515.19	1479.34	1564.56
gene11617	0.09019	0.050703	0.078786	0.018223	0.019045	0.016836	0.055277	0.060125	0.078938	0.033721	0.038227	0.028481
gene11616	3.42468	3.20335	3.29516	3.24175	3.04558	3.24432	3.06185	3.21857	3.10973	3.26713	3.86008	3.2973
gene11615	4.36763	4.00211	3.79208	4.88836	4.05408	4.57037	3.36414	3.15905	3.06138	2.80653	2.87932	3.21837
gene11614	6.61697	6.75709	6.53817	6.19759	6.35969	6.72417	6.63627	6.54732	6.71054	6.71118	6.91267	6.84507
gene11613	8.40602	8.73952	8.66306	8.04977	8.42771	8.26069	10.0377	9.15413	10.282	9.87928	9.60195	9.68299
gene11611	4.08657	3.92304	4.0238	3.66057	3.78744	4.24053	7.23137	6.35843	6.03927	6.96641	6.59558	6.54422
gene11610	0.148607	0.176826	0.257469	0.11181	0.124222	0.149279	0.313997	0.354445	0.259745	0.338035	0.463192	0.338643
gene24898	21.6147	20.8873	21.0811	20.7839	20.1728	21.5412	22.8821	23.2369	23.307	24.0425	23.5131	24.3554
gene24890	4.1282	4.37347	4.51609	4.50032	4.16134	4.52004	6.62562	7.11666	7.14405	7.48389	7.04413	7.40821
gene24892	16.999240999999998	16.8391	16.3294	15.9908	16.4047	16.214	15.331068000000002	16.616880000000002	16.04	16.5736	15.7509	16.4411
gene24895	1.01564	1.0176660000000002	1.09979	1.20077	0.95999	1.09831	0.69545	0.789185	0.629763	0.662029	0.670745	0.826202
gene24894	17.624	22.2218	18.1945	16.9325	15.96	17.9867	20.2925	16.8687	18.1069	14.4016	16.0061	16.3048
gene14398	46.263583000000004	46.1699	45.34566100000001	48.9278	48.5543	50.6786	41.658469000000004	39.593762999999996	37.110685999999994	39.321301999999996	38.3499	38.103086000000005
gene14391	41.9411	42.116203999999996	43.4358	42.832235000000004	40.476485000000004	42.8229	31.7079	33.7792	31.4406	32.8555	32.93	35.141141000000005
gene14390	0.087076	0.061665	0.074887	0.045537	0.097347	0.096324	0.059864	0.022503	0.022259	0.027279	0.054536	0.044183
gene14393	0.386464	0.31069	0.447219	0.166724	0.312363	0.364395	0.664741	0.560624	0.39137	0.538945	0.47294400000000003	0.385868
gene14392	52.3989	54.1945	46.7487	49.6965	50.2119	47.0894	141.039	146.286	144.578	155.584	149.463	144.619
gene14395	5.00356	5.86411	5.57521	5.43784	5.68807	6.0157	4.935023999999999	4.95667	5.17922	5.69529	5.27897	4.723266000000001
gene14396	58.169076000000004	55.722688000000005	60.6581	59.64327299999999	59.1452	57.1984	40.017	38.5433	41.2172	37.7474	40.820902000000004	38.0556
NewGene_4198	0.120948	0	0	0	0.215581	0	0	0	0	0	0.067153	0
gene29449	0	0	0	0	0	0	0	0	0	0	0	0
gene29448	0	0	0	0	0	0	0	0	0	0	0	0
gene29445	0.735987	0.847585	0.80178	0.564898	0.485766	0.715549	1.51113	1.51637	1.90172	1.3717	1.66047	2.07337
gene29444	2.95742	3.40279	3.32812	3.13237	2.83726	3.31785	1.69709	1.87774	1.33289	1.58536	1.89068	1.30802
gene29447	0	0	0	0	0	0	0	0	0	0	0	0
NewGene_4191	0.250034	0.299022	0.671461	0.36912999999999996	0.549428	0.266133	0.321231	0.326929	0.367044	0.173571	0.258303	0.6490589999999999
NewGene_4196	26.0353	29.412066000000003	26.1321	30.869331000000003	25.9238	24.924	29.0756	34.719	27.232732000000002	31.172701999999997	30.8969	29.047303999999997
gene29440	0.078773	0.506997	0.442245	0.35070100000000004	0.20798100000000003	0.490612	0.598706	0.214412	0.25845	0.453034	0.35596	0.200563
gene29442	0	0	0	0	0	0	0	0	0	0	0	0
gene6948	8.47885	9.654191999999998	8.48005	8.659784000000002	8.99296	8.97456	8.697844000000002	8.14755	8.227068000000001	8.87774	8.55683	7.64701
gene6949	4.49431	4.87512	4.50094	3.51592	3.70362	3.6688	5.35885	4.34947	5.47064	5.02788	5.16232	4.56154
gene6944	115.649	120.61	116.58636999999999	117.448	105.298	121.534	91.71538699999999	89.82011800000001	94.55523200000002	88.53871000000001	95.49519699999999	84.3174
gene6945	12.1904	10.7983	10.9271	11.4524	11.446651999999998	11.2062	13.4678	13.1183	13.113956000000002	13.480305999999999	13.4686	12.6316
gene6946	9.71942	10.9396	10.2881	10.9821	10.8186	10.9119	14.0562	13.3715	12.5305	13.3153	13.3572	13.7468
gene6947	0.100312	0.05142	0.083357	0	0	0.129388	0.082792	0.093042	0.187241	0.057991	0.109578	0.107684
gene6940	5.0244219999999995	6.420564000000001	5.6385	4.8878129999999995	5.8238520000000005	5.64685	6.371551999999999	5.06646	5.489679000000001	5.72788	6.462967000000001	5.24967
gene6941	0.287338	0.309914	0.035109	0.166173	0.169681	0.059846	0.252305	0.431234	0.192158	0.438651	0.156589	0.343312
gene6942	0.0949	0.062622	0.10899	0.025956	0.077144	0.132564	0.123176	0.145418	0.15033	0.096143	0.134521	0.127722
gene6943	0.012862	0	0	0	0	0	0.013376	0.010894	0	0.013514	0	0
gene18945	3.8083050000000003	3.4339850000000003	3.70196	3.34108	3.63579	3.65615	5.63045	5.211646999999999	4.992490999999999	5.321281000000001	5.15906	5.34858
gene965	0.240027	0.160574	0.212316	0.230116	0.118495	0.260896	0.383542	0.305054	0.391293	0.405442	0.35997	0.30947
gene14028	24.5144	23.1475	24.0173	25.7094	22.3582	25.114926000000004	12.4956	15.998280000000001	12.8231	14.6727	13.754335000000001	15.0079
gene14023	0.362013	0.522184	0.501674	0.452538	0.431932	0.517341	0.537466	0.452811	0.466308	0.35101	0.616896	0.573452
gene964	1.71007	1.8410119999999999	1.9235820000000001	2.05978	1.46224	1.90797	0.68612	0.604638	0.822199	0.9020389999999999	0.62781	0.5024419999999999
gene18947	0.115071	0.361661	0.269783	0.179432	0.093971	0.197772	0.199886	0.092571	0.079566	0.18459	0.200328	0.131032
gene17619	6.86363	7.94689	5.616592000000001	6.863220999999999	6.56718	6.834045000000001	5.02453	6.64883	5.9979	5.709283999999999	5.45326	5.30116
gene17618	0.024271	0	0	0	0	0	0	0	0	0	0	0
gene17615	0.17286200000000002	0.149335	0.181701	0.158139	0.171374	0.11349400000000001	0.100194	0.141748	0.123893	0.16455899999999998	0.116596	0.154361
gene17614	3.70611	4.1112020000000005	3.68374	3.5908719999999996	3.4023209999999997	3.3558269999999997	3.1555290000000005	2.69179	2.85458	3.13314	2.86566	2.9092879999999997
gene17617	0	0	0.156175	0	0	0	0	0	0	0	0	0
gene17616	1.84541	1.78413	1.77261	1.83801	1.8533	1.7582	1.53303	1.81635	1.65271	1.57549	1.65742	1.65749
gene17611	29.571765000000003	32.1843	28.411448999999998	29.8824	29.4241	29.462441000000002	25.616925000000002	26.5718	24.9624	25.3165	26.4436	27.5335
gene17610	18.6346	19.404	29.9496	19.667343000000002	18.1135	22.863056999999998	15.5774	15.530370999999999	16.0544	16.2001	23.4266	15.116743000000001
gene17613	2.95349	2.91641	2.79273	3.29508	3.04239	2.69611	5.50769	5.50469	5.7862	5.581962000000001	5.417374000000001	5.29322
gene17612	20.6964	21.7302	20.9411	20.573	19.3979	19.980977000000003	17.5059	19.3318	17.2194	17.6978	17.0898	20.136181999999998
NewGene_508	0	0.231694	0	0	0	0	0	0	0	0	0	0
NewGene_509	0	0	0	0	0	0	0.270366	0.434445	0	0	0.340351	0.362295
NewGene_502	0.212876	0.44107399999999997	0.126157	0.31175	0.15204600000000001	0.255537	0.452219	0.308614	0.505465	0.380051	0.362656	0.37264
NewGene_507	0	0	0	0	0	0	0	0	0.095152	0	0.213087	0
NewGene_504	0.506705	0.364735	0.372642	0.54332	0.037849	0.39542299999999997	0.34014	0.032899	0.21078	0.103858	0.075113	0.102487
NewGene_505	0	0	0	0	0	0.139909	0	0	0	0	0.102818	0
gene13529	0.077368	0.042061	0.02285	0.095369	0.029977	0.040691	0.056671	0.037886	0.108466	0.043353	0.068833	0.038601
gene24544	0.147554	0.19485	0.067622	0.138721	0.100931	0.168358	0	0	0.050824	0	0.090143	0.08375
gene13525	0.093045	0.232312	0.418214	0.293227	0.313034	0	0	0.208494	0	0	0.153493	0
gene24548	0.459306	0.16459	0.6441169999999999	0.540296	0.376431	0.625689	0.226093	0.204581	0.122855	0.19782	0.144168	0.264344
gene1736	0.434861	0.527164	0.7682100000000001	0.585991	0.452486	0.236315	0.457284	0.627925	0.680115	0.447336	0.615351	0.587045
gene1737	0.044114	0.04114	0.050717	0.020993	0	0.029354	0.043132	0.050185	0	0	0	0
gene1735	0.628482	0.557249	0.45933	0.628415	0.477022	0.570659	0.335164	0.435994	0.44226	0.409176	0.506442	0.496024
gene1733	62.3309	65.2533	65.564	64.3996	60.5767	65.8299	16.8332	17.86	16.7193	17.7192	17.3955	19.1778
gene1730	6.21515	5.65504	6.92705	6.90589	6.06133	6.72435	5.91214	7.09308	6.44752	6.33089	6.32936	6.55222
gene1731	4.34652	4.34811	4.47356	4.26536	5.0038979999999995	4.24936	3.5273760000000003	3.80075	3.7325399999999997	4.02145	3.48611	3.77868
gene1738	10.943	12.2689	11.1554	12.4588	11.2822	11.092	11.5012	11.8689	12.4346	11.8109	11.9138	11.706
gene1739	0	0	0	0	0	0	0	0	0	0	0	0
gene3468	0	0	0	0	0	0	0	0	0	0	0	0
gene3469	0	0	0	0	0	0	0	0	0	0	0	0
gene3464	0	0	0	0	0	0	0	0	0	0	0	0
gene3465	0	0	0	0	0	0	0	0	0	0	0	0
gene3467	0	0	0	0	0	0	0	0	0	0	0	0
gene3462	0	0	0	0	0	0	0	0	0	0	0	0
gene3463	0	0	0	0	0	0	0	0	0	0	0	0
gene28189	0	0	0	0	0	0	0	0	0	0	0	0
NewGene_6370	0.223842	0.188019	0.372278	0.192716	0.15304	0.099215	0.345455	0.25141800000000003	0.314439	0.421207	0.49093099999999995	0.337644
gene28185	0	0	0	0	0	0	0	0	0	0	0	0
gene5703	11.907022999999999	14.4215	10.6477	11.6888	13.581665999999998	9.477529999999998	8.338	9.26425	7.6360220000000005	8.95706	8.956992000000001	8.6401
gene5701	4.53023	4.366	4.13525	4.1635	4.23203	4.51783	3.84964	3.61507	3.82788	3.69167	3.84435	3.8351
gene6179	1.08971	1.03077	1.12083	1.0675249999999998	0.8843479999999999	1.05731	0.889713	0.6036119999999999	0.7678400000000001	0.626386	0.915971	0.752866
gene6178	4.07362	3.94771	4.22988	4.57568	3.49921	4.28752	4.04253	3.99625	4.61065	3.83698	3.93904	5.52858
gene6175	0.395929	0.527534	0.373709	0.381172	0.330557	0.319644	0.306765	0.302108	0.501397	0.337824	0.389817	0.312193
gene6174	0	0	0	0	0	0	0	0	0	0	0	0
gene6171	43.4053	43.5334	42.923	44.1465	42.4596	47.126	39.1224	40.5188	39.4797	40.862	36.6152	43.0324
gene6170	0.016933	0	0	0	0	0	0.025218	0.023198	0	0.026222	0	0
gene6173	0	0	0	0	0	0	0	0	0	0	0	0
gene6172	2.51679	2.7941339999999997	2.9778800000000003	3.1168	2.60721	2.6965830000000004	2.6008709999999997	3.25786	2.5184	2.6551199999999997	2.9740490000000004	3.0251729999999997
gene27205	123.953	126.304	117.354	123.255	116.058	122.239	86.5075	84.579	88.4264	92.331	90.0773	87.8449
gene27204	415.692	432.466	411.37649700000003	418.209	415.781	412.499	199.146	185.716	193.722	198.02591999999999	195.176	203.40561499999998
gene27207	0.195162	0.316011	0.256654	0.292538	0.34313	0.284578	0.090461	0.173504	0.212494	0.301597	0.131118	0.112123
gene27203	0	0	0	0	0	0	0	0	0	0	0	0
gene28450	0	0	0	0	0	0	0	0	0	0	0	0
gene3289	145.467	148.419	147.562	142.534	140.943	145.665	142.621	139.215	150.954	149.281	138.171	147.195
gene3280	0	0.044838	0	0.042896	0.044681	0	0	0	0.123108	0.116525	0.039321	0.066484
gene3281	0.055162	0.142022	0	0.047715	0.13416399999999998	0.090308	0.108339	0.08233700000000001	0.092821	0.085909	0	0.04033
gene3282	1.41212	1.4062320000000001	1.20632	1.12955	1.26879	1.03592	1.7345849999999998	1.47521	1.8275569999999997	1.4636919999999998	2.11129	1.53521
gene3283	0	0	0	0	0.057824	0	0	0.046642	0.037006	0	0.035223	0.058965
gene3285	7.09646	7.67157	7.43213	7.14434	6.21887	6.55747	5.24446	6.0082	5.52139	5.18359	5.51063	5.84471
gene3286	4.50109	4.65886	4.68432	4.59967	4.97474	4.53909	2.61954	2.62504	2.62533	2.65951	2.6154	2.71081
gene2758	0	0	0.065807	0	0	0	0	0	0	0.072264	0	0.047078
gene16468	6.78985	5.94609	6.6923010000000005	7.234325999999999	6.66224	6.63847	6.369763999999999	6.76343	6.56358	6.895010000000001	6.4364	6.88616
gene4159	10.037690999999999	9.85805	9.475525999999999	8.90915	9.720531000000001	10.1625	10.6825	10.1182	10.7076	11.3147	11.03	11.0698
gene4158	116.745	123.55492799999999	115.08543099999999	119.10783700000002	112.753	115.795	105.926	101.52562200000001	96.3673	105.975	106.612	103.761
gene4150	20.2028	19.4225	19.6064	19.4586	18.912784000000002	18.857013000000002	24.2102	23.4257	23.9974	23.3976	24.910989999999998	24.1782
gene4153	1.96993	1.90147	1.81655	1.86102	1.78061	1.83592	1.71277	1.61148	1.94815	1.78199	1.97235	1.6496
gene4152	0	0	0	0	0	0	0	0	0	0	0	0
gene4154	6.013077000000001	6.693320000000001	6.141133000000001	6.203181999999999	6.5362469999999995	6.93294	4.77227	4.7212130000000005	5.113352000000001	4.81792	4.99691	5.01953
gene4157	0.032694	0.080962	0	0.034724	0	0	0	0	0	0	0	0
gene4156	17.469	19.2041	17.0926	18.4458	17.7443	17.0868	42.919903000000005	40.622	44.0151	44.0254	44.231854999999996	42.762274000000005
gene20052	8.144037999999998	8.29576	7.80997	8.7035	7.9266950000000005	7.403510000000001	14.3905	14.2823	14.941351000000001	14.1341	14.7929	13.795620999999999
gene16464	234.463	237.878	232.765	237.612	231.473	235.887	123.206	123.136	126.928	127.965	124.994	129.016
gene8352	0.01381	0.015455	0	0	0.011902	0	0.157565	0.186134	0.166053	0.130147	0.120226	0.090716
gene5288	0	0	0	0	0	0	0	0	0	0	0	0
gene5289	0	0	0	0	0	0	0	0	0	0	0	0
gene5282	0.29689	0.4146	0.416566	0.39437500000000003	0.301825	0.26814	0.145853	0.30976000000000004	0.158603	0.377432	0.197341	0.26276
gene5280	91.834	96.7844	90.8868	95.5307	89.025	91.5747	76.7636	72.909	77.8512	76.5935	74.6015	75.6004
gene5281	8.865836999999999	8.31503	10.0817	9.464388000000001	9.04336	10.1722	9.83537	10.191804000000001	9.55921	9.93412	10.4075	10.3086
gene5286	0.280923	0.13427	0.176133	0.138337	0.316842	0.193391	0.034854	0.154192	0.272782	0.14233	0.156953	0.225509
gene5287	0.096773	0.120947	0.115507	0.097302	0	0	0	0.072047	0	0	0.029532	0.230183
gene5284	2.96469	3.48426	2.95268	2.53337	4.12517	2.6447	2.24606	1.33388	2.03883	1.07856	1.42608	1.27478
gene8749	0.131245	0.28324	0.196493	0.204858	0.227759	0.210819	0.271313	0.162008	0.219838	0.316591	0.227434	0.283955
gene7933	93.6716	83.2895	94.9437	84.9921	87.5339	85.3888	101.05	99.8835	101.848	107.757	101.12	97.8729
gene8746	9.7438	10.762	9.64049	10.1084	9.65461	9.92479	10.1493	10.4296	9.61566	10.5698	9.89452	9.23078
gene7931	0.655939	0.558346	0.644307	0.679369	0.740022	0.864101	1.24447	1.0635	1.12478	1.08362	1.03104	0.9947699999999999
gene7936	48.2918	48.956	48.6437	49.6911	47.6322	47.8043	32.4818	31.4884	32.6374	33.2986	32.494645999999996	31.264404000000003
NewGene_1432	0	0	0	0.324895	0	0	0	0	0	0	0	0
gene29192	0	0	0	0	0	0	0	0	0	0	0	0
gene25636	3.98636	4.21889	4.29984	3.75366	4.09402	4.0565	4.54665	3.97488	3.90931	4.23405	4.23828	4.21066
NewGene_2907	1.7286110000000001	2.37125	1.66055	2.34973	2.00074	2.1710949999999998	2.7976	2.5997969999999997	2.59712	2.68593	2.6428279999999997	3.05226
gene23972	272.404	277.851	295.021	276.226	271.98	284.081	195.969	209.677	212.462	200.06	207.376	222.948
gene23977	44.5481	46.7023	46.829	45.6804	43.8655	45.5471	44.7181	45.4286	45.1015	44.9162	46.4439	42.1118
gene23976	0	0	0	0	0	0	0	0.037898	0	0	0	0
gene23975	8.95854	8.78225	8.28572	9.94449	8.78572	8.47467	8.386792999999999	7.76769	9.22943	8.51243	8.48301	8.19559
NewGene_2900	0.7773789999999998	0.8010860000000001	0.898574	1.1593380000000002	1.0412649999999999	0.763364	18.0423	20.769683000000004	17.9178	18.539101000000002	16.545236000000003	18.0566
gene23979	8.1822	8.62458	8.74903	8.03973	7.37225	9.25003	10.1773	11.1203	10.0823	10.3535	10.3904	10.9546
gene23978	5.25911	5.63225	5.99567	5.35039	4.55059	5.76934	5.81156	6.26045	5.74439	6.13097	5.97206	6.77283
NewGene_2909	0	0	0	0	0	0	0	0	0	0.163723	0	0
gene29199	5.83635	5.32008	5.6947090000000005	6.32014	5.08672	5.30164	1.67912	1.91231	2.02946	1.8821	1.6542919999999999	1.54508
gene29198	17.078	16.9451	18.7388	17.7072	16.2268	17.6199	1.62788	1.90282	1.61105	1.89256	1.61343	1.68245
gene20402	1.43978	1.18887	1.56161	1.27656	1.17904	1.40749	0.799896	0.728997	0.879595	0.955616	0.75479	0.9454560000000001
gene20400	0.336383	0.148229	0.228859	0.228409	0.381983	0.061658	0.308479	0.134079	0.428715	0.261702	0.20369	0.190915
gene20401	153.635	155.127	159.97864199999998	156.76625300000003	144.51621600000001	161.55617800000002	130.628	145.46	138.155	138.977	139.461	142.172
gene20406	0	0	0	0	0	0	0	0	0.025344	0	0	0
gene20407	0	0	0	0	0	0	0.28713	0.113275	0.234568	0.278657	0.15018	0.357563
gene20404	13.527810999999998	15.3719	15.4104	15.336196000000001	14.2166	15.0322	9.60503	9.61097	9.642004000000002	9.69757	10.0409	9.501953999999998
gene20405	10.3163	10.7677	12.1563	10.305060999999998	10.421845000000001	11.1145	44.480416000000005	44.6361	45.0142	43.7762	41.46715400000001	44.0717
gene20408	12.2099	12.0498	12.0519	10.855184000000001	11.631789000000001	10.892	7.8145750000000005	8.1301	8.29234	8.35057	8.12313	8.801695999999998
gene20409	3.5543	3.98861	3.91983	4.259453999999999	3.2127689999999998	3.9424789999999996	3.25433	3.4869320000000004	3.4434739999999997	2.7954470000000002	4.82004	3.3463
NewGene_6118	0.319468	0.270747	0.310773	0.224963	0.338466	0.298557	0.386036	0.250118	0.189934	0.15154	0.175413	0.407528
gene22319	0	0	0	0	0	0	0	0	0	0	0	0.017026
gene22310	0.195823	0.106401	0.165704	0.229924	0.113822	0.13578	0.083506	0.120085	0.107364	0.083272	0.159608	0.078603
gene22311	7.39982	8.054723000000001	7.01684	7.65103	7.492893000000001	7.14639	8.69737	8.08818	8.35695	8.489391999999999	9.05644	8.656860000000002
NewGene_6112	0	0.261541	0	0	0	0	0	0.065619	0	0.037093	0	0
NewGene_6113	0.65849	0.615524	0.698142	0.376232	1.09902	0.65857	0.90754	1.01913	0.834511	0.83031	0.864947	0.972558
gene22314	5.78196	6.323885000000001	5.9881	5.30874	5.8424130000000005	5.4939610000000005	2.79944	2.5574529999999998	2.70956	2.55515	2.79392	2.52586
gene22315	113.576	115.741	112.836	110.791	110.077	110.557	145.68	148.777	148.201	148.88	153.457	150.403
NewGene_6116	0.04317	0.355362	0.218942	0.18925	0	0.216808	0	0	0.1194	0	0	0.059085
NewGene_6117	0.136653	0.212612	0.139431	0.139427	0	0.11199	0.282877	0.076202	0.193606	0.214295	0.213404	0.276333
gene26809	0.540546	0.622784	0.653471	0.58419	0.500579	0.587334	0.308247	0.335404	0.291277	0.301667	0.304352	0.280879
gene26800	2.64768	2.46603	2.61923	2.60015	2.67503	2.45762	2.19743	2.36734	2.54366	2.38154	2.40066	2.41248
gene26801	24.6189	22.6104	25.1612	21.3213	20.8194	25.391952999999997	27.595671000000003	25.9444	27.3056	20.3247	22.8254	20.354430999999998
gene26802	9.1402	8.99419	8.957410999999999	8.495301999999999	9.015348999999999	8.98532	6.34023	6.23215	6.8048969999999995	6.4857949999999995	6.99109	5.8012809999999995
gene26805	4.10614	4.65563	4.65501	3.94774	4.31552	3.37096	3.43783	3.54919	4.10233	3.24308	4.27717	4.13634
gene26806	0	0	0.202759	0	0	0	0	0	0	0.058682	0	0
gene26807	0.022976	0.025712	0.050904	0.044709	0.046803	0.082659	0	0	0.025385	0	0.037519	0.044623
gene8137	0.052422	0.062455	0.016635	0.054717	0.037799	0.027565	0.090332	0.02085	0.085284	0.043266	0.026196	0.053022
gene8136	16.5737	15.8034	18.1951	17.035057000000002	16.9687	17.5991	13.1366	15.0076	14.1585	13.8364	13.7797	13.2253
gene8135	162.369	169.37	160.945	161.532	159.857	168.108	74.3034	76.9749	77.8894	77.0046	75.7691	76.745
gene8134	0	0	0	0	0.016815	0.02084	0	0	0	0	0	0
gene8139	28.8832	28.8697	27.5299	29.3773	30.2051	29.181675000000002	35.7548	35.143398000000005	34.5459	35.3942	33.856027999999995	37.3897
gene8138	7.13848	6.12196	6.09066	7.23012	6.31876	7.70028	5.80289	5.84578	5.61556	5.50551	5.58453	6.13253
NewGene_1760	0	0.060666	0.212506	0	0	0	0	0	0	0	0	0
NewGene_1761	0.149621	0	0.135481	0	0.058688	0	0.167421	0	0.104405	0.177888	0.102667	0.141566
NewGene_3696	0.170634	0.238215	0.39455300000000004	0.382845	0.327239	0.175594	0.257239	0.35102	0.228478	0.397759	0.147863	0.157845
NewGene_3697	0	0	0	0	0	0	0.082922	0	0.141456	0.198854	0.058767	0
NewGene_3690	0	0.230944	0	0	0.089681	0	0.104193	0	0	0	0	0
gene10818	3.77496	4.08831	3.70731	3.82814	3.86575	3.58058	4.7673	4.30918	4.39973	5.08104	4.93883	4.18267
gene10819	0.527244	0.44965999999999995	0.6202639999999999	0.37408600000000003	0.48724	0.35783	0.533512	0.46531500000000003	0.570038	0.430011	0.510519	0.36863599999999996
gene10816	4.94828	5.4009	5.4545	5.26232	4.91188	5.30784	5.68899	5.12628	5.06186	5.2236	5.01302	4.79689
gene10817	1.74729	1.99771	1.5402689999999999	1.75873	1.71467	2.09875	10.1016	10.274211000000001	6.774342000000001	7.641477999999998	8.815453999999999	7.01476
gene10814	42.3024	43.7744	38.7042	42.883714000000005	42.2508	41.473	42.9115	41.0104	43.5574	45.5203	40.904543000000004	42.0054
gene10815	3.16457	3.00528	2.9667429999999997	3.08513	2.7938720000000004	3.309	4.05168	3.56498	3.25732	3.1530069999999997	3.65723	3.7058370000000003
gene10812	5.49992	5.91413	5.82882	5.86454	5.83137	5.62403	7.28262	7.25776	7.73294	7.10215	7.41467	6.40709
NewGene_3699	1.52513	1.90657	1.83971	1.59488	1.62738	1.79082	2.42683	1.87452	2.07432	1.8934	1.70316	1.78789
gene10810	2.43435	2.4947500000000002	2.52431	2.23943	1.97765	2.48821	2.23285	2.38448	2.35136	2.61189	2.56365	2.2389390000000002
gene10811	23.1461	23.9755	22.9191	22.2032	23.501428999999998	25.147274000000003	22.456051000000002	21.8155	20.4335	20.5875	21.8242	16.836
gene846	7.454618999999999	7.452870000000001	7.23876	6.925372000000001	7.242201999999999	7.35073	6.926799000000001	7.175675999999999	7.035746999999999	6.92613	7.051788999999999	7.20181
gene19677	0.096936	0	0	0	0.073606	0.080831	0	0	0	0.125954	0.070794	0
gene19676	0.039673	0	0.037149	0.081949	0.060612	0.051568	0.067718	0.069834	0.06619	0	0	0.05779
gene842	21.165	22.181862000000002	19.8377	21.103384000000002	19.876761000000002	20.5746	17.6627	16.434167000000002	17.0904	17.338372999999997	18.6061	18.186965999999998
gene19670	0	0	0	0	0	0	0	0	0	0	0	0
gene840	3.26703	2.84895	3.56874	3.26295	3.09626	3.34742	3.36366	3.66416	3.49563	3.8178	3.5681	3.8015
gene841	34.343956999999996	34.3157	38.466623999999996	40.297926000000004	35.246294999999996	36.199901000000004	39.9014	44.538047999999996	42.2882	42.2117	40.788	42.432410999999995
gene19679	48.0882	48.9926	48.77969900000001	46.849990999999996	48.9433	49.407157000000005	26.9787	25.976906999999997	26.5617	27.598270000000003	27.1305	27.4419
gene19678	79.4318	79.08024300000001	76.44073900000001	75.6534	75.48271799999999	78.8431	64.3184	66.589	65.9107	66.4537	67.3103	62.4069
gene848	5.06	4.512630999999999	4.928510000000001	4.95104	4.89941	4.96173	5.58267	5.98942	6.161733000000001	6.09244	5.725	6.471260000000001
gene21468	0.401429	0.413078	0.451065	0.449774	0.442977	0.448465	0.476895	0.433507	0.492573	0.451134	0.413458	0.516406
gene21463	2.25613	1.78579	1.84257	1.65106	1.72773	1.74207	1.82891	1.95274	2.07741	1.63797	1.5412	2.17299
gene21462	5.4188	5.44451	6.41554	5.47151	5.20983	6.18098	5.074045000000001	5.803273999999999	5.49466	5.80755	5.775691999999999	5.9192
gene21461	20.082689000000002	20.0875	21.892847999999997	20.636060999999998	20.891550000000002	21.799999000000003	21.3948	25.111539999999998	22.9838	24.090090999999997	23.3195	26.053337000000003
gene21460	6.26689	6.04141	6.74319	6.01052	5.80275	6.39925	4.48712	4.35694	4.743405999999999	4.81602	4.33597	4.80491
gene21467	15.6542	16.3445	16.4936	14.6283	14.2477	16.0972	15.7558	16.4203	16.7033	16.1461	15.9739	16.7867
gene21466	12.7735	13.7776	13.0187	13.0259	13.1016	11.7598	12.6418	11.8692	13.1832	13.5936	13.0984	12.7465
gene21465	355.329	353.505	356.929	356.203	348.325	359.916	205.133	207.239	203.196	210.517	208.278	213.003
gene21464	3.08651	3.31507	3.05739	3.15225	3.10552	3.33291	2.68494	2.62348	2.72925	2.78021	2.67711	2.77446
gene26118	16.949741999999997	16.419172000000003	17.0344	17.560761000000003	17.234726999999996	15.1462	24.8282	22.517815999999996	22.007299999999997	24.3848	23.869805000000003	24.2317
gene26119	12.6514	13.4664	12.755730999999999	12.8102	13.7463	12.8329	15.571038999999999	15.284358000000001	15.7262	16.3655	15.5949	17.1355
gene26113	0.016264	0	0.020295	0	0	0	0	0.015103	0.045425	0	0	0.031311
gene26110	0	0	0.046233	0	0	0.081464	0	0.055211	0.07977	0	0	0.033524
gene26117	18.6142	18.866	18.911141999999998	18.5137	18.650465999999998	18.838182999999997	17.470769999999998	17.5619	16.509679000000002	17.3274	17.9957	17.0283
gene26115	0	0	0	0	0	0	0	0	0	0	0	0
gene23191	20.0436	20.6012	21.9602	21.7832	20.8722	20.8468	17.6541	20.6835	19.3722	18.5798	20.4018	20.3999
gene23190	0	0	0.171072	0.136888	0.145493	0.085652	0.192685	0	0	0	0.152402	0.138256
NewGene_2127	0	0.111626	0	0	0.103482	0	0.251484	0	0.181899	0.16763	0.100113	0
gene23192	12.5995	13.4181	16.6835	13.5414	13.510245000000001	14.625468999999999	8.97459	9.3114	9.51534	10.886	9.896227000000001	10.3794
gene23194	9.73123	8.80953	10.458	9.078401999999999	9.47596	9.624047000000001	6.353371999999999	7.26044	6.46496	6.51313	6.394	7.2345
NewGene_2123	2.5809610000000003	2.76377	2.54064	2.68947	2.4666	2.7355080000000003	1.12142	1.71677	1.3798339999999998	1.3728339999999999	1.58892	1.20428
NewGene_2122	0	0	0	0.167152	0	0	0	0	0	0	0	0
gene23199	0.023764	0.034661	0.027321	0.028891	0.045423	0.042082	0.157139	0.1094	0.10664	0.162282	0.221841	0.101807
gene23198	3.3118119999999998	3.38946	3.1658560000000002	3.4885140000000003	4.19271	3.0622249999999998	8.22023	7.80865	7.406814000000001	7.28526	8.00825	7.66097
NewGene_2128	0.6745019999999999	0.444395	0.9398	0.699292	0.611406	0.668012	0.078141	0.065044	0.061426	0.051416	0.037942	0.054734
gene9779	0.048246	0.06943	0	0.097065	0.137159	0.026259	0.146196	0.091823	0.064675	0.111572	0.023838	0.063791
gene9772	0.026713	0.042991	0.047714	0.016674	0.053127	0.05777	0.019128	0.023448	0.03202	0	0.035045	0
gene9770	3.14017	3.10706	3.13969	3.00628	2.77128	3.45442	3.27582	2.95097	2.81496	2.79064	3.01076	2.82353
gene9771	78.7223	80.29905799999999	74.7551	75.226	73.0619	79.4288	69.86054999999999	73.76243600000001	74.3246	73.4473	73.9724	72.5441
gene9776	7.651	9.33271	6.99879	7.789653000000001	7.61467	8.62415	9.97368	8.58147	10.542582999999999	9.917473000000001	10.55	9.29568
gene9777	7.760174999999999	7.74131	7.728789000000001	6.93058	7.56988	7.83309	8.74729	9.339175000000001	8.74882	8.07311	8.7233	8.952190000000002
gene9774	1.8110979999999999	1.7600050000000003	1.64723	1.90024	1.8474499999999998	2.00793	2.84064	2.89056	2.76065	2.96177	2.51054	2.7658859999999996
gene15946	0	0	0	0	0	0	0	0	0	0	0	0
gene15945	0	0	0	0	0	0	0	0	0	0	0	0
gene15944	0	0	0	0	0	0	0	0	0	0	0	0
gene15943	0	0	0	0	0	0	0	0	0	0	0	0
gene15942	0	0	0	0	0	0	0	0	0	0	0	0
gene15941	0	0	0	0	0	0	0	0	0	0	0	0
gene15940	0	0	0	0	0	0	0	0	0	0	0	0
gene13736	15.153889000000001	14.520843999999999	14.2547	13.1569	14.787773000000001	13.4409	15.251	13.958001000000001	15.2272	15.2663	15.3088	15.093316000000002
gene13737	6.36622	6.53225	7.18766	6.20046	7.09993	7.3254	10.7727	11.5691	11.7607	12.8146	12.6597	11.9044
gene13735	0.104163	0	0.0962	0.101922	0.247147	0.148413	0.02325	0.01458	0.037849	0.046322	0	0.01768
gene17893	0	0	0	0	0	0	0	0	0	0	0	0
gene17892	53.5623	54.1465	54.3672	53.6585	52.7727	55.9647	39.2538	37.8368	39.5945	38.7107	37.7493	38.3924
gene17891	26.0953	26.3064	25.783851000000002	24.905293000000004	25.414088000000003	26.0051	24.6055	25.223664999999997	25.5507	26.6605	26.560999000000002	28.087843999999997
gene13731	32.3246	33.8463	32.6684	33.6546	35.4847	32.6104	33.3479	33.9446	35.0407	34.93	34.7103	34.7384
gene13738	0.015078	0	0.017456	0	0	0.053645	0	0	0	0	0	0
NewGene_4401	0.687516	0.367572	0.416002	0.311723	0.420342	0.640694	0.342873	0.562079	0.729133	0.719469	0.46642	0.314053
NewGene_4402	0	0	0	0.129697	0	0.150464	0	0.086105	0	0	0	0.109576
NewGene_4403	0	0	0	0	0.164546	0	0.135703	0.248092	0	0	0	0.109867
NewGene_4405	0.6982879999999999	0.7094600000000001	0.826096	0.553795	1.1433630000000001	0.979741	0.9182979999999998	0.9209910000000001	0.934118	0.63871	0.6364949999999999	1.1308230000000001
NewGene_4406	0.098702	0.17829	0.144971	0	0.14169	0.262033	0.229806	0.228372	0.041882	0.154189	0.239501	0.150126
NewGene_4407	0.065303	0.0935	0.30669	0.061508	0.07173	0.076969	0.216019	0.244434	0.355091	0.130917	0.247083	0.106314
NewGene_4408	0.6243259999999999	0.46138500000000005	0.502526	0.580554	0.549225	0.407368	0.726815	0.723376	0.611944	1.09601	0.609235	0.579376
NewGene_4409	0.255123	0.33668	0.291946	0.370586	0.066628	0.360529	0.152583	0.275354	0.264317	0.034877	0.175012	0.299007
gene27447	0.204255	0.248662	0.191915	0.226328	0.277755	0.225266	0.153273	0.20885	0.112375	0.156126	0.079869	0.190774
gene27446	0.036728	0	0	0.02488	0	0	0	0	0	0	0	0
gene27445	0	0	0	0.012461	0	0	0	0	0	0	0	0
gene27444	0	0	0	0.024754	0	0	0	0	0	0	0	0
gene27443	1.89535	1.56545	2.05141	1.92494	2.10538	1.60164	1.57508	1.12787	1.59072	1.24263	1.18006	1.30662
gene27442	0.331274	0.196017	0	0.102392	0.073964	0.140251	0	0.19528	0.145291	0.103939	0.310457	0.303342
gene27441	27.3	28.8143	27.6247	27.1022	27.147533000000003	28.98	26.0988	28.6093	27.456635000000002	27.5981	28.8029	28.480712999999998
gene27449	14.0859	13.0016	12.0721	14.6107	13.9771	12.4971	14.2859	14.2238	13.9362	14.1336	13.211	12.84
gene27448	0.675439	0.693253	0.611489	0.748213	0.651297	0.591361	0.830865	0.416394	0.656357	0.467444	0.494689	0.539488
gene28616	0	0	0	0	0	0	0	0	0	0	0	0
gene28615	0	0	0	0	0	0	0	0	0	0	0	0
gene28614	0	0	0	0	0	0	0	0	0	0	0	0
gene28619	6.2763	7.80885	7.71205	5.40375	7.0338	7.31135	6.57918	7.17074	6.66369	6.96022	7.03773	5.91913
gene12069	36.8756	39.5126	38.366	37.8872	37.5737	41.357	29.4228	29.0141	30.1775	29.4552	30.9585	31.4921
gene12060	2.48129	2.53209	2.60127	2.63671	2.67863	2.56325	1.57035	1.34312	1.38371	1.52622	1.25258	1.48933
gene12063	0.876414	0.822696	0.920799	0.8655889999999999	0.805431	0.9819610000000001	0.7861279999999999	0.774827	0.824977	1.15807	0.823491	0.935657
gene12064	5.1935970000000005	5.13887	4.6956	5.11915	5.21761	4.79215	3.9096729999999997	4.80824	4.6169150000000005	4.57368	4.36387	4.28184
gene12067	178.12462599999998	181.664	173.09662099999997	174.94402899999997	188.34423500000003	175.839	154.544	153.575	159.291	174.32156099999997	175.231	178.62510199999997
gene12066	38.8074	38.8878	35.6222	36.8681	36.516715000000005	36.7687	37.3245	36.0966	39.3335	39.9331	37.6353	39.6774
gene16766	0.250307	0.247885	0.20812	0.24485	0.266619	0.198527	0.164514	0.17977100000000001	0.26287099999999997	0.289238	0.162775	0.263679
gene16767	1.59574	1.38475	1.86387	1.60946	1.63543	1.63013	1.7350100000000002	1.58132	1.67112	1.70505	1.49586	1.8320130000000001
gene16764	1.4192	1.37497	1.45754	1.42268	1.60103	1.39252	1.26635	1.33729	1.14029	1.12983	1.3873	1.23677
gene16765	0	0	0	0	0	0	0	0	0	0	0	0
gene27999	0	0	0	0	0	0	0	0	0	0	0	0
gene27998	0	0	0	0	0	0	0	0	0	0	0	0
gene16760	0.6547000000000001	0.602767	0.549582	0.737269	0.408002	0.541092	0.412311	0.283342	0.40846	0.260696	0.38855	0.445788
gene16761	5.10132	5.69833	5.39395	5.11188	4.70307	5.36228	4.37228	4.24454	4.80466	5.00221	5.07766	4.68734
NewGene_6921	0.158947	0.375208	0.295775	0.322421	0.278319	0.361856	0.686404	0.395116	0.522708	0.535354	0.5403	0.533484
gene27994	0	0	0	0	0	0	0	0	0	0	0	0
gene27997	0.063473	0.047079	0.02661	0.064022	0.068421	0.073897	0.049017	0.14491	0.089726	0.098035	0.11111	0.089689
NewGene_6922	0.491804	0.45052	0.488857	0.264429	0.518924	0.729802	0.524765	0.657444	0.847231	0.764936	0.564899	0.596872
gene27991	21.6143	21.7359	20.665599999999998	21.2538	18.351352000000002	19.6294	32.2272	27.288987999999996	26.4154	29.9225	27.0916	26.6108
gene27990	38.2262	38.8955	37.9595	37.0545	40.115	37.2206	50.3089	45.1173	47.1717	49.8923	48.3297	50.3156
gene16768	8.23091	8.31445	7.61166	7.91094	7.827121999999999	6.68047	40.2896	38.315647000000006	40.4489	41.1634	41.4885	40.352357000000005
gene27992	1.13507	1.08127	1.22528	0.854482	1.16577	1.20834	0.694194	0.920411	0.734505	0.593396	0.593794	0.663377
gene15498	1.89695	1.70437	1.91519	1.87606	1.68955	2.15531	1.40359	1.54334	1.42774	1.57106	1.4917	1.56466
gene15494	6.11128	6.279065999999999	5.717	5.89899	6.09	5.6045180000000006	4.41654	4.01876	4.7855	4.35044	4.57998	4.5246390000000005
gene15497	1.60226	1.17951	1.35963	1.38041	1.3634179999999998	1.3126490000000002	1.41319	1.44378	1.4523890000000002	1.29097	0.990251	1.21978
gene15496	3.29316	3.57768	3.25139	3.55206	3.25086	3.82888	3.49511	3.70578	3.96574	3.79041	4.01016	3.86919
gene15491	0	0	0	0.037631	0	0	0	0	0	0	0	0
gene15492	2.51554	2.03683	2.13883	2.00345	2.30866	2.60605	1.50921	1.65508	1.45797	1.41726	1.6390339999999999	1.6356
gene14729	12.742932999999999	13.819759999999999	12.9225	13.5558	13.5993	14.586	14.117329000000002	12.7057	13.282350000000001	13.9306	13.2768	13.378
gene14724	0	0	0.022994	0	0	0	0	0	0	0	0.029821	0
gene14725	5.003032999999999	4.27117	4.87966	4.34334	3.8057860000000003	4.67566	3.78297	3.70469	3.92702	3.5041070000000003	3.5865590000000003	3.33922
gene14726	11.7125	11.6544	11.9367	11.5909	11.361	11.945530999999999	9.2699	9.21054	9.822365000000001	9.40705	10.3798	9.14677
gene14727	0.132904	0.14283	0.143862	0.083104	0.193705	0.344597	0.188437	0.134039	0.125006	0.042621	0.114197	0.16131
gene14721	7.65797	7.40639	7.18602	7.55975	7.84145	7.89959	7.01407	7.42628	7.27063	7.21667	7.65557	7.02217
gene14722	0.024643	0.066922	0.028873	0	0.037817	0.027139	0.018385	0.010908	0	0.018567	0.062107	0.011965
gene14723	52.8737	44.0298	40.7778	54.6243	58.009	42.2275	99.6219	85.9349	87.4052	84.0857	86.177	80.3746
gene25593	123.892	127.222	129.86567200000002	127.314	124.89455600000001	127.664	122.896	134.44526000000002	130.14	128.46116899999998	124.929	134.107
gene25592	0.036921	0.021382	0	0	0.020777	0	0.022135	0.017638	0	0.039075	0	0
gene25591	0.501814	0.398487	0.578325	0.319875	0.311654	0.476662	0.206297	0.292433	0.339125	0.335926	0.491423	0.332618
gene25590	0	0	0	0	0	0	0	0	0	0	0	0
gene25597	66.65165599999999	71.40541300000001	71.3123	72.3966	67.0729	71.4079	66.0235	75.3346	66.4449	65.59338199999999	71.4331	68.4271
gene25595	0	0	0	0	0.072191	0	0.044633	0	0	0	0	0.116462
gene25594	38.5097	39.1954	34.903020000000005	38.5944	39.619	36.6049	49.678219999999996	45.9154	47.4432	47.1068	46.4807	47.2166
gene25599	5.65317	5.9299	5.80891	6.30464	6.06014	5.43605	3.56982	3.26862	2.94431	3.28608	3.10721	2.74106
gene25598	8.04716	7.80263	8.47555	8.60962	6.88261	8.51165	11.2987	10.9375	11.8661	11.3748	11.026	11.6478
gene15239	0	0	0	0	0	0	0	0	0	0	0	0
gene15238	0	0	0	0	0	0.103505	0	0	0	0	0	0
gene15231	81.7685	81.9026	86.25349999999999	80.75026899999999	77.7248	87.6069	83.3309	91.72974500000001	87.2306	88.4004	87.46824099999999	94.7154
gene15230	23.189973000000002	22.3087	23.5018	24.3416	21.3669	25.4045	14.242415000000001	13.619492000000001	18.2001	15.305	16.4147	17.1096
gene15235	0	0	0	0	0	0	0	0.166639	0.022104	0.091964	0.099123	0
gene15234	15.5837	16.2953	16.0566	16.3094	16.8736	16.8853	23.1563	23.5941	22.3852	23.714	22.2187	25.1255
gene15237	0	0	0	0	0	0	0	0	0	0	0	0
gene15236	0.332179	0.368361	0.5179360000000001	0.406051	0.445181	0.436006	0.893776	1.08333	1.05329	1.09819	0.967079	0.671926
gene11807	10.6583	11.156675999999997	12.9996	10.605348999999999	11.164157999999997	9.56562	12.998205000000002	10.911359999999998	11.498982999999999	11.250634999999997	11.758906999999997	11.747580999999998
gene11804	37.9205	38.507197000000005	41.357139000000004	38.7133	38.4493	40.136	30.0473	33.2824	30.8989	30.84	30.628300000000003	33.7531
gene11805	0.233957	0.185281	0.275851	0.356265	0.191559	0.261056	0.308218	0.296665	0.274615	0.200092	0.295722	0.215263
gene11802	0.074391	0.094526	0.047984	0.06225699999999999	0.087311	0.108862	0.050236	0.143769	0.086139	0.052399	0.018174	0.080627
gene11803	7.00016	7.04873	7.4619	7.137290999999999	7.41904	7.37708	5.9759389999999994	6.06176	6.16777	6.41634	6.1413470000000006	6.25977
gene11800	2.73935	3.11049	2.5743419999999997	2.44555	2.85542	2.61865	2.24943	2.35898	2.3522279999999998	2.3965300000000003	2.51001	2.50401
gene11801	0.840358	0.388651	0.306353	0.438946	0.469349	0.451054	1.3694009999999999	1.09576	1.18885	1.20183	1.19224	1.49413
gene11808	20.8619	21.0916	23.154	21.9488	21.3114	24.9304	23.6026	26.9969	24.5664	24.1162	23.5607	26.093
gene6759	2.66656	2.38416	2.5634	2.67708	2.6574	2.5636	1.66979	1.87452	1.84463	1.72494	1.77502	1.74774
gene6758	0.679345	0.772813	0.796175	0.888636	0.589949	0.842477	0.753666	0.810682	0.853937	0.584096	0.972923	0.677137
gene6755	1.6897900000000001	1.59957	1.69013	1.5712730000000001	1.69815	1.68134	1.2879669999999999	1.3692840000000002	1.3606880000000001	1.30775	1.5082	1.3889
gene6754	2.11109	1.94742	1.9495499999999997	1.79526	2.07959	2.21767	4.333583000000001	4.02683	4.89878	4.64081	4.8639220000000005	4.24469
gene6757	0.863295	0.901333	0.95719	0.968136	0.954376	0.8472310000000001	0.65535	0.679226	0.786831	0.792669	0.622726	0.793954
gene6756	0.556535	0.878434	0.815309	0.732066	0.724186	0.734549	1.15431	0.829662	0.899447	0.805047	0.60764	0.849257
gene6750	1.04478	0.803295	1.02485	1.01685	0.852892	0.972982	1.49144	1.25359	1.5218	1.44938	1.37671	1.45137
gene6753	4.72102	4.54171	4.32341	4.83242	4.65266	4.67702	4.33396	4.4407	4.79173	4.62282	4.6064419999999995	4.8823
gene309	1.70759	1.5262	1.62255	1.71282	1.54335	1.55713	1.02524	1.16402	1.0984	1.01001	1.0822	1.08677
gene301	0.087002	0.042157	0.073602	0.062182	0.075988	0.089813	0.078358	0.053686	0.034983	0.070084	0.035004	0.054272
gene300	27.0688	28.888	27.5284	26.0119	25.0933	24.7351	17.53	19.1029	22.7017	20.7199	16.5356	19.6855
gene303	5.22823	5.28019	5.45132	5.39737	5.15596	5.55841	4.5589450000000005	4.93478	4.775449999999999	5.11601	4.6543540000000005	5.10546
gene302	1.39479	1.20449	1.15203	1.30206	1.64573	1.19135	0.7427170000000001	0.662889	0.552845	0.791102	0.644566	0.820077
gene305	0.308897	0.209822	0.255464	0.161635	0.262625	0.349364	0.120855	0.093316	0.027871	0	0	0.019768
gene306	30.7395	30.5892	30.9502	31.0484	30.113419999999998	30.7537	20.982063000000004	22.9269	22.1229	23.1208	22.7105	23.9874
gene2277	0.60728	0.579254	0.580836	0.5879	0.606876	0.577751	0.842244	0.728029	0.720885	0.766525	0.799216	0.711604
gene2272	0.203248	0.104131	0	0.115113	0.191011	0.140776	0.231868	0.274952	0.220157	0.235147	0.089856	0
gene2273	13.9923	11.3386	13.7254	12.6183	13.7997	13.3098	16.2771	14.7249	15.9389	15.5799	14.4832	14.491
gene2270	8.63107	8.72196	9.36297	8.78509	9.10113	7.95551	18.4961	16.3434	17.8978	18.6713	17.4035	16.7541
gene2271	39.062675999999996	41.705667000000005	40.6998	40.9669	41.605489000000006	41.0741	78.2264	75.8628	74.82100200000001	75.5179	77.044	68.9425
gene2278	4.2104	5.21699	4.82232	4.77609	5.72251	5.34402	5.82285	5.72287	5.56818	5.56006	5.86908	5.99161
gene2279	8.3013	7.13922	7.33225	7.12919	8.13356	7.06548	8.96531	8.4643	8.18637	8.73019	9.42704	8.16143
NewGene_5403	0.080509	0	0.190797	0	0.114628	0.233891	0.30477	0.155854	0.192935	0.24742	0.265411	0.210046
gene17408	2.50056	3.34188	3.12742	2.77842	2.65642	3.11217	2.41443	2.46267	2.39465	2.54244	2.36589	2.95047
gene17409	50.1681	52.498048999999995	51.9631	55.5255	54.5414	53.3811	47.3971	50.3602	46.333	49.6707	48.5952	49.429975999999996
gene23464	6.66476	7.08171	7.18721	6.887449999999999	6.725153000000001	7.414127000000001	6.27376	6.45476	6.558078999999999	6.2618670000000005	5.881425999999999	6.72738
gene17405	3.61316	3.65862	3.28063	3.8339	3.91173	3.56795	1.90184	2.26759	1.9487	2.21116	1.99095	2.18997
gene17406	3.84992	4.43007	4.53454	4.3537	3.99846	4.21289	4.15884	4.13792	4.13095	4.04666	4.46671	4.583991999999999
gene17407	18.9805	19.2555	20.3005	19.6754	18.6455	19.7406	20.6353	22.1508	21.7277	22.8861	22.3837	23.4114
gene17402	7.28228	7.09264	7.29825	7.305396999999999	7.58087	7.588483999999999	6.55841	6.6157390000000005	6.33174	6.38846	7.02124	6.23507
gene17403	17.509	17.4957	18.508	17.8474	17.831418999999997	17.4642	20.212868999999998	21.075	21.082158999999997	20.6305	20.441588000000003	21.662919000000002
NewGene_5407	0	0	0.10482	0.087209	0.026924	0.104434	0.122586	0.306573	0	0	0	0.12835
gene23460	2.94941	3.25176	2.91624	3.09992	3.03552	3.16591	2.48899	2.6856	2.53367	2.37999	2.42179	2.54692
NewGene_5404	0	0	0	0	0	0	0	0.27521	0	0	0	0
gene3587	8.79936	8.579536999999998	8.848493999999999	7.9904530000000005	8.76696	9.311539999999999	17.146749999999997	16.787510000000005	16.618181000000003	16.692906000000004	15.710828999999997	16.738290999999997
gene3586	7.23046	7.187863999999999	6.773319000000001	6.33837	6.3818470000000005	7.205717999999999	7.70754	7.690437999999999	7.850942999999999	8.156099000000001	7.92409	7.5761
gene3584	6.18863	6.72543	6.4478	6.506539999999999	5.927026000000001	5.9344909999999995	5.53817	5.78747	5.7488	4.596036000000001	6.09001	5.66631
gene3583	3.2798230000000004	3.0963950000000002	2.8467390000000004	2.69682	3.16535	2.80915	3.84739	3.7634	4.26317	3.81179	3.87407	3.4464
gene3582	0.130251	0.15577	0.144454	0.129878	0.108697	0.098243	8.53208	7.71431	8.48032	8.40446	8.21508	8.06915
gene3581	11.2302	11.2005	10.8843	11.5647	11.488264000000001	10.4703	10.659790999999998	9.99853	11.089967999999999	12.048449000000002	11.6566	10.2045
gene3580	25.601	24.2517	23.7838	22.1886	21.3112	22.044159999999998	30.517	31.250169999999997	29.682909000000002	29.569578999999997	29.3139	27.796886999999998
gene3589	13.0441	12.5473	11.8287	11.2589	11.3533	13.1188	14.8183	14.5344	14.1989	14.9109	14.6673	13.4803
gene3588	1.83144	1.81869	1.46755	1.71287	1.4244679999999998	1.23498	1.24801	1.2997930000000002	1.80208	1.44057	1.15246	1.20822
gene1566	0	0.004526	0.01013	0	0	0	0	0	0	0	0	0
gene1565	7.80202	9.72272	11.4674	8.7617	9.61277	9.51627	5.97548	6.14456	6.11481	6.42116	5.17751	5.72267
gene1564	0	0	0	0	0	0	0	0	0	0	0	0
gene1563	16.3064	15.623	17.4048	17.0189	16.7082	16.8434	14.3584	15.2039	14.9267	15.7826	16.3981	15.975
gene2189	0	0	0	0	0	0	0	0	0	0	0	0
gene1561	20.0633	20.2138	23.8563	20.742250000000002	21.3466	22.535	16.3756	18.744526999999998	17.0124	16.4196	16.752	18.497708999999997
gene2184	0	0	0	0	0	0	0	0	0	0	0	0
gene2185	0	0	0	0	0	0	0	0	0	0	0	0
gene2187	0	0	0	0	0	0	0	0	0	0	0	0
gene1569	0	0	0	0	0	0	0	0	0	0	0	0
gene1568	0	0	0	0	0	0	0	0.010316	0	0	0	0
gene3639	0.445633	0.505107	0.704404	0.953937	0.582168	0.63743	2.11284	2.11677	1.95201	2.02271	1.79268	1.64731
gene3638	13.5918	14.0098	14.3171	14.4648	13.9773	14.7717	13.8001	12.6332	14.2157	13.6902	13.7465	13.3028
gene3635	1.9744579999999998	2.10506	1.99637	1.68977	1.8398949999999998	2.1137	4.925102000000001	4.6831510000000005	5.06485	4.76777	5.33532	4.50054
gene3634	3.97242	4.45663	4.16615	4.37458	3.85821	4.14984	3.76976	4.4401410000000014	3.7066380000000003	3.9438709999999997	3.96571	3.53656
gene3637	0.12102	0.154852	0.162963	0.123738	0.10211	0.098549	0.139248	0.117237	0.203452	0.131087	0.174241	0.140512
gene3636	3.34645	3.33583	3.58887	3.21045	3.18726	3.50801	3.94969	3.30683	3.71593	3.82164	4.17735	3.36704
gene3631	717.595	738.317	705.469	709.611	748.8274349999999	702.353	755.334	719.6733479999999	743.134	723.3470580000001	733.6127650000001	710.4625329999999
gene3630	0	0	0	0	0	0	0	0	0.012742	0	0	0
gene3633	0	0	0	0	0	0	0	0	0	0	0.073946	0
gene3632	12.8586	13.5531	12.2476	13.198882000000001	12.713736999999998	12.2995	12.1206	10.6605	11.773026999999999	11.735271000000001	11.369485000000001	11.372
NewGene_6130	0.206928	0.100684	0	0	0	0	0	0	0	0	0	0
gene7861	0	0	0	0.017756	0	0	0	0	0	0	0	0.043932
gene6039	1.3035210000000002	1.58472	1.4205699999999999	1.2473619999999999	1.15333	1.49142	1.8117690000000002	2.1643630000000003	1.93215	2.0201599999999997	1.91345	2.0263430000000002
gene6030	7.19431	7.65498	7.172199999999999	7.531790000000001	7.48343	7.38292	6.60323	7.15987	6.73762	7.070651000000001	6.95034	7.36281
gene6032	0.141955	0.119645	0	0.093972	0	0.03248	0.104015	0	0	0	0.04966	0
gene6034	0.8438589999999999	0.72735	0.6676399999999999	1.08847	0.7302580000000001	0.875434	1.03088	0.977834	1.37819	0.951754	1.3233169999999999	1.3365269999999998
NewGene_5110	0.409546	0.320743	0.457013	0.199875	0.290793	0.372411	0.32547400000000004	0.44108400000000003	0.509761	0.5685209999999999	0.5800000000000001	0.671116
NewGene_5112	0.422715	0.561746	0.312096	0.428691	0.416397	0.463569	0.91975	0.891007	0.613763	0.780642	0.731514	1.10033
gene23356	0.079132	0.139928	0.152369	0.071102	0.027415	0.200629	0.212597	0.11754899999999999	0.136874	0.10949800000000001	0.13461	0.12336
NewGene_3456	0	0.03372	0	0	0.021247	0	0.166369	0	0.086749	0	0.095887	0
NewGene_3457	0	0	0	0	0	0	0.188017	0.19078	0.129045	0.181721	0.147491	0.343183
NewGene_3452	0.271549	0.371656	0.109534	0.164084	0.051718	0.225418	0.402489	0.287595	0.101401	0.332883	0.084464	0
NewGene_3453	0	0	0	0	0	0	0	0.162079	0.083939	0.065025	0	0
NewGene_3450	0	0	0	0	0.168558	0.227862	0	0	0	0	0	0
NewGene_3451	1.78451	1.41444	1.41167	1.47127	1.42182	2.69591	1.7169780000000001	1.9330140000000002	1.97104	2.34673	2.07566	2.2467360000000003
NewGene_3458	0.249518	0	0	0	0	0	0	0	0	0	0	0
NewGene_3459	0	0	0	0	0	0	0	0	0.133074	0.175703	0	0
gene7638	0.277503	0.375971	0.244859	0.269069	0.305192	0.244019	0.205935	0.279875	0.218545	0.222469	0.216822	0.170009
gene7631	5.24536	5.2861	5.06633	5.109541999999999	5.20875	4.58961	5.3655	5.37304	5.994991000000001	5.35996	6.051501999999999	5.44361
gene7632	9.89128	10.567357999999999	11.1811	10.4489	10.3638	11.8416	9.53976	10.0017	9.7214	9.429390999999999	9.1027	10.636090000000001
gene7635	0	0	0	0	0	0	0	0	0	0	0	0
gene19848	0	0.017852	0	0	0	0	0	0.007909	0.004152	0	0.010983	0
gene11191	0	0	0	0	0	0	0	0	0	0	0	0
NewGene_2327	0.587716	0.332092	0.41673099999999996	0.49357	0.53543	0.365534	0.41559100000000004	0.377757	0.249015	0.232913	0.328333	0.519489
NewGene_2326	0.420607	0.510251	0.233905	0.144908	0.281683	0.445064	0.391957	0.334033	0.443792	0.359506	0.061207	0.175203
NewGene_2325	2.5168619999999997	1.92039	2.2752	2.52189	2.1781	1.79844	1.38237	1.7981349999999998	2.31282	1.44873	1.78178	2.4846
NewGene_2324	0	0	0	0	0.174107	0	0.135397	0	0	0	0.151458	0.115237
NewGene_2323	0.340525	0.353464	0.294612	0.548975	0.351144	0.34081	0.093071	0.231643	0.205495	0.082492	0.25055	0.214924
NewGene_2322	0	0	0	0	0	0	0.324785	0.257733	0.46613	0.166305	0.270825	0.372304
NewGene_2321	0	0	0	0	0	0	0.183929	0.03793	0.216595	0.225067	0	0.112892
NewGene_2320	0.113028	0	0.115127	0.24957	0.089294	0.246399	0.518068	0.721919	0.94469	0.484685	1.1269	0.793483
gene19091	0.005844	0	0.017336	0.00487	0.01329	0.011945	0.170931	0.17613	0.159517	0.175982	0.148866	0.193438
gene9578	4.65098	2.7425	2.94594	4.45796	4.24188	3.25771	2.5306	3.92167	2.60884	2.81392	2.76334	3.21292
gene9579	2.16499	2.04377	2.1047	2.04746	2.01691	1.8092219999999999	2.3576420000000002	2.29526	2.43107	2.5814380000000003	2.35726	2.12073
gene9575	0.058615	0.087679	0	0.075841	0.036332	0.076033	0	0.044398	0	0	0	0
gene9576	10.7036	11.2332	10.8088	10.8597	10.6009	10.0107	11.8155	11.3875	11.8213	11.1541	11.0973	10.7749
gene9577	0.358328	0.45216	0.237438	0.298837	0.390617	0.27489399999999997	0.48943499999999995	0.5563950000000001	0.556228	0.549188	0.759947	0.817979
gene9570	0.456992	0.202419	0.561306	0.101774	0.198636	0.35869	0.304684	0	0.19091	0.12743	0.118808	0.081446
gene9571	12.4339	13.845583999999999	12.4744	12.9085	12.9917	12.634623000000001	9.762523999999999	9.65816	9.91068	9.68558	8.93965	9.80124
gene9572	0.029873	0	0	0.015214	0	0.049196	0	0	0	0	0	0
gene9573	0	0	0.191275	0	0.020829	0	0	0	0.081912	0.071577	0.037771	0.052975
gene5098	23.641	23.466157000000003	23.353541999999997	22.402746999999998	23.0925	23.453	18.488028999999997	19.8872	19.7709	19.3575	20.159793999999998	20.0767
gene5093	6.06225	6.50434	6.396273000000001	5.88969	6.43456	6.41355	6.56047	5.88443	6.310129999999999	6.00202	6.15988	5.67338
gene5092	908.4414059999999	885.162	819.543	836.21	885.7028270000001	799.631	835.032	822.4532730000001	804.775	775.9011800000001	811.9176749999999	742.5038059999999
gene5091	727.908	684.3855020000001	728.546	705.236	726.1901819999999	696.803	608.712	546.772	625.1726199999999	581.8121269999999	586.73	531.4320240000001
gene5090	5.24577	5.42395	4.67607	4.95191	5.1985	4.94522	6.65662	6.13388	6.789	7.00777	6.96959	6.45941
gene5097	19.626	19.6072	20.7103	19.8555	19.7475	18.7902	19.7253	20.0545	19.2674	20.6085	19.3717	20.9371
gene5096	0	0	0	0	0.03109	0	0	0	0.017976	0.019491	0.042684	0
gene5095	7.74794	8.16997	7.5569	7.63524	7.23429	7.71241	6.04765	5.53632	5.867	5.64729	5.54921	5.22405
gene5094	0	0.016949	0	0.028299	0	0	0	0.017935	0	0	0	0.020891
NewGene_1148	0	0.178558	0	0	0	0	0	0.080464	0	0	0.11357	0
NewGene_1146	0.197239	0	0	0	0	0.104551	0	0	0	0.155373	0	0
NewGene_1142	0	0	0	0.169606	0	0	0.121607	0	0	0	0	0
NewGene_1143	0.128836	0	0.118254	0.086808	0	0.126065	0.101416	0.083611	0.240687	0.170055	0.187124	0
NewGene_1141	1.07984	1.11837	1.29354	1.04321	1.23113	1.42318	0.64847	0.806217	0.609307	0.597696	0.685854	0.47407
gene22908	0	0.056765	0	0	0	0	0	0	0.039977	0	0	0
gene22905	51.2498	51.4796	53.3122	53.988566000000006	50.19	54.1945	61.8035	56.6829	65.6011	62.0076	58.6431	63.197402000000004
gene22907	3.0666400000000005	2.91889	3.3501339999999997	3.08437	3.28069	3.54973	2.46288	2.56037	2.42048	2.47227	2.53332	2.79917
gene22901	3.80753	3.93239	4.0801	3.91217	3.89317	4.1861	3.50302	3.57636	3.45331	3.5667	3.64009	3.77222
gene22903	0.069056	0.241251	0.187866	0.256659	0.214792	0.286449	0.118731	0.168947	0.17725	0.116635	0.175357	0.252455
gene14528	3.8007219999999995	3.83705	4.077421999999999	4.11464	4.1071	4.67564	3.25041	3.4075919999999997	3.41561	3.26031	3.2365980000000003	3.85009
gene14526	2.85464	3.17924	3.3121519999999998	2.4727360000000003	2.38032	2.8729	1.9308	1.66366	1.9445299999999999	1.93081	2.13303	1.89743
gene14527	5.0652099999999995	5.44517	4.0415790000000005	4.397937000000001	5.14516	5.56013	4.23672	4.299485000000001	4.38806	4.5352	4.29821	3.5560850000000004
gene14524	1.33466	1.47147	1.39232	1.32406	1.45686	1.44354	1.49922	1.52974	1.4469	1.62944	1.61508	1.632
gene14522	0.158365	0.052829	0.503851	0.375556	0.164501	0.072073	0.015179	0.034436	0.070682	0	0.070284	0
gene14523	14.7349	15.3203	13.6547	14.953230000000001	14.7704	15.0594	16.3811	16.529	15.936982999999998	17.7759	16.2859	17.4251
gene14520	8.41784	8.48667	7.80827	7.91009	8.65799	7.73346	5.18412	5.22703	5.71244	5.19798	5.35295	5.02424
gene14521	11.3234	11.2472	10.5471	10.4606	11.0168	10.7183	2.76042	2.42081	2.54203	2.84204	2.79611	2.22901
gene19192	0.90968	1.00974	0.996927	1.00017	1.03009	1.18618	1.6631799999999999	1.39726	1.55319	1.2146869999999999	1.73772	1.6785160000000001
gene14295	0	0	0	0	0	0	0	0	0	0	0	0
gene14296	0	0	0	0	0	0	0	0	0	0	0	0
gene14290	0	0	0	0	0	0	0	0	0	0	0	0
gene14291	0	0	0	0	0	0	0	0	0	0	0	0
gene14292	0	0	0	0	0	0	0	0	0	0	0	0
gene14293	0	0	0	0	0	0	0	0	0	0	0	0
gene14299	0	0	0	0	0	0	0	0	0	0	0	0
gene23480	0.272996	0.270995	0.249444	0.187421	0.219047	0.267066	0.274618	0.130008	0.165803	0.141156	0.130061	0.220555
NewGene_4756	0.35911299999999996	0.6684760000000001	0.316468	0.182653	0.342279	0.54737	0	0	0	0	0	0.055862
gene29818	0	0	0	0	0	0	0	0	0	0	0	0
gene29819	0	0	0	0	0	0	0	0	0	0	0	0
gene29816	0	0	0	0	0	0	0	0	0	0	0	0
gene29817	0	0	0	0	0	0	0	0	0	0	0	0
gene29814	0	0	0	0	0	0	0	0	0	0	0	0
gene29815	0	0	0	0	0	0	0	0	0	0	0	0
gene29813	0	0	0	0	0	0	0	0	0	0	0	0
gene29810	0.220993	0.231117	0.206801	0.232002	0.04494	0.146993	0.166411	0.163522	0.15394	0.098692	0.064737	0.175456
gene29811	0.992115	1.42322	1.35418	1.37333	1.55606	1.46874	2.06602	2.18412	2.36407	2.65141	2.00623	1.82464
NewGene_4758	0.153383	0.070134	0.08615	0.122324	0.323626	0.162884	0	0	0.146295	0.015882	0	0
NewGene_1987	0	0	0	0.290866	0	0	0.085129	0	0	0	0.023601	0
gene24994	15.4436	15.6138	16.3033	17.326	15.3243	16.045	25.0332	25.0495	24.4372	24.7857	26.0819	25.1071
gene24995	3.39372	3.3864280000000004	3.3194150000000002	3.7931	2.85075	4.10577	3.4145320000000003	2.97821	3.87376	3.5235420000000004	3.1191169999999997	3.74847
gene24997	2.89334	2.66843	2.78113	3.1676	2.80348	3.28	3.0501	3.19417	3.02069	3.06155	3.34339	2.69546
gene24990	7.1317129999999995	7.62882	7.79388	7.250808000000001	7.4570940000000006	8.35037	8.21692	9.459886999999998	8.659263000000001	7.742692000000001	8.251153999999998	9.32893
gene24991	0.995367	1.33036	1.00855	1.03175	1.21378	1.11415	1.30369	1.20835	1.42944	1.11585	1.30533	1.6345
gene24992	55.937931999999996	58.7059	61.818912999999995	58.60567399999999	51.5	57.3417	81.3155	87.9099	84.0041	84.445	83.70432100000001	89.9541
gene24998	33.3278	34.9651	36.833893999999994	34.4468	34.0655	35.3617	29.5843	29.065524999999997	30.077818999999998	32.256119999999996	30.747257999999995	32.3629
gene20677	0.110507	0.094243	0.09712499999999999	0.084064	0.084943	0.107657	0.069995	0.046613	0.036839	0.092465	0.123464	0.065773
gene20676	0.786082	0.8566870000000001	0.691211	0.789033	0.843982	0.808308	0.546752	0.7270169999999999	0.719851	0.644224	0.550902	0.607035
gene20672	0	0	0	0	0	0	0	0	0	0	0	0
gene20678	2.1215450000000002	2.09684	2.3739149999999998	2.08891	2.06411	2.00399	2.6558580000000003	2.90771	3.0299490000000002	2.77439	2.52805	2.64742
NewGene_6147	0.058409	0.188472	0.394641	0	0.126363	0	0.120566	0.106606	0	0	0	0.144193
gene30025	0	0	0	0	0	0	0	0	0	0	0	0
gene30024	0	0	0	0	0	0	0	0	0	0	0	0
gene30026	0	0	0	0	0	0	0	0	0	0	0	0
gene30029	0	0	0	0	0	0	0	0	0	0	0	0
gene30028	0	0	0	0	0	0	0	0	0	0	0	0
gene22323	0	0	0	0	0	0	0	0	0	0	0	0
NewGene_6143	0	0	0	0	0	0	0	0.151336	0.151041	0.067437	0	0.140321
NewGene_6141	0.06734	0.075108	0.197703	0.065187	0	0.239565	0.163947	0.091719	0.240394	0	0.133872	0.045929
NewGene_939	0	0	0.152185	0	0	0	0	0.08452	0	0	0	0.079241
NewGene_936	0	0.219812	0	0	0	0	0	0	0	0	0	0
NewGene_935	0	0.342625	0	0	0	0	0	0	0	0	0	0
NewGene_6140	0.389094	0.316668	0.609487	0.090679	0.311435	0.453177	0.212509	0.17799199999999998	0.529516	0.10893900000000001	0.271984	0.265834
NewGene_933	0.311032	0.223385	0.134739	0.263682	0.080215	0	0.071792	0.338338	0.363291	0.096982	0.212964	0.11701
NewGene_932	0.190363	0.420022	0.186693	0.121371	0.354279	0.336718	0.447743	0.172061	0.219843	0.295827	0.081636	0.43440100000000004
NewGene_931	0.17094	0	0	0	0	0	0	0	0	0	0	0
NewGene_930	0.079813	0.014715	0.112429	0	0.128011	0	0.199791	0	0.142576	0.193012	0	0.175502
gene22295	35.2899	34.7916	35.9787	36.5489	38.0816	35.4066	32.5523	32.28934700000001	34.038714999999996	32.5787	34.241941999999995	33.243
gene22294	10.832332000000001	11.376992000000001	10.5875	10.9448	11.209181000000001	11.487711000000001	11.0415	11.2749	10.6392	11.196235000000001	10.8608	11.0841
gene22297	2.16551	2.28955	2.33547	2.07828	2.04259	2.29313	4.71832	4.68964	4.8585	4.5026	4.26862	4.54423
gene22296	11.5468	12.3736	11.7375	10.86	11.088	12.1305	11.6015	11.3066	11.0652	11.1363	11.8658	12.5238
gene22291	1.3689449999999999	1.30464	1.3336009999999998	1.4835990000000001	1.22891	1.34004	1.3640290000000002	1.5536020000000001	1.45777	1.67371	1.58052	1.4878809999999998
gene22290	2.01235	1.83931	2.1353	1.8672	2.04319	2.06129	1.40301	1.40552	1.3131469999999998	1.32819	1.40115	1.43774
gene22293	6.11582	6.40492	6.22205	6.489526999999999	5.98077	6.40195	6.17832	6.046250000000001	5.8155	6.5566	6.42173	6.45093
gene22292	13.183696999999999	13.8108	12.5813	12.1762	13.3979	13.3227	12.4132	11.6049	12.4067	13.6425	12.634	12.553187000000001
gene22299	0.214439	0.21051599999999998	0.24099500000000001	0.126176	0.268354	0.197346	0.234261	0.08126799999999999	0.195328	0.39787700000000004	0.122488	0.164113
NewGene_6149	0	0	0	0	0	0	0	0	0	0	0	0.166005
gene28263	0.024004	0	0.037405	0.016569	0.025341	0.02435	0.021292	0.037278	0.00936	0.012172	0.02767	0.015522
gene28261	0	0	0	0	0	0	0	0	0	0	0	0
NewGene_6308	0	0	0	0	0	0.204994	0	0	0	0	0	0
gene10999	0.031229	0.052327	0.056909	0	0.053214	0.036908	0	0.063121	0.050399	0.058627	0.022719	0.043693
gene22128	34.3673	34.5524	33.8958	33.8055	32.8135	35.2613	33.8602	40.00533299999999	33.866	33.1097	37.2918	35.4944
NewGene_3159	0	0.077233	0.224613	0	0.085347	0.123934	0.09985	0.080412	0	0.315943	0.343001	0
NewGene_3158	0	0	0	0	0	0	0.193223	0	0	0	0	0
gene10993	0.129911	0.034675	0	0	0.027376	0.037909	0.059717	0.040062	0.062317	0.054021	0	0.063078
gene22122	5.62884	5.917	5.4259	4.68074	5.7474	5.78512	6.82048	6.1427	6.52299	6.56699	6.98869	5.98243
gene22121	0	0.033654	0	0	0	0	0	0	0.052243	0	0	0
gene22120	0.11375	0.163838	0.170848	0.180662	0.169563	0.170476	0.141979	0.075206	0.198761	0.180471	0.199414	0.190422
gene10997	0.093057	0.250351	0.03694	0.081407	0.100864	0.084627	0.392918	0.369116	0.328316	0.315643	0.329659	0.264227
gene10996	6.99803	6.61709	7.09667	6.95538	7.58576	6.64714	9.79833	9.20666	8.67932	8.16316	8.98434	8.78488
gene10995	0.03516	0.041828	0.048139	0.049757	0.063241	0.05747	0.037383	0.051357	0.02729	0.028909	0.035264	0.028541
NewGene_3150	0	0	0	0	0	0	0.231016	0.122665	0	0.136608	0	0.083306
gene26638	4.755134999999999	4.47746	4.92114	5.62753	4.60377	4.9757869999999995	4.36908	5.37602	4.55769	5.12336	4.54742	5.38962
gene26631	0	0	0	0	0	0	0	0	0	0	0	0
gene26637	3.77506	3.59145	4.24251	3.78239	3.39993	3.86173	2.85754	3.13248	2.69719	2.56962	2.86415	3.6605
gene26635	0.135038	0.146257	0.17252499999999998	0.21233600000000002	0.16181	0.254013	0.125771	0.122651	0.066736	0.161638	0.10435	0.12714
gene8304	1.63244	1.43427	1.43251	1.08578	1.28818	1.49058	4.73061	4.16055	4.8752	4.15537	4.6157	3.92482
gene8306	0.475038	0.698165	0.518352	0.635987	0.423909	0.601955	2.41317	2.58387	2.73612	2.64692	2.5997	3.22817
gene8307	51.503204999999994	49.314702000000004	42.931808000000004	49.740897999999994	50.1816	49.2324	34.197	36.6616	39.3003	38.233152999999994	34.73919000000001	38.9351
gene8300	0.964312	0.7771399999999999	0.670396	0.700628	0.535718	0.8539019999999999	1.23333	0.815267	0.594984	0.366107	0.45892299999999997	0.644277
gene8301	1.0110460000000001	1.46162	1.29591	1.2572320000000001	1.1316950000000001	1.05428	1.8935959999999998	2.60141	2.09442	2.64772	2.5136369999999997	2.7823659999999997
gene8303	0.9392550000000001	0.977393	0.973599	0.80185	0.930023	0.754802	0.43263	0.361501	0.485324	0.639318	0.613399	0.5584929999999999
gene8308	24.2111	23.796318000000003	27.7203	22.0879	23.257920000000002	27.875467000000004	18.907685999999998	24.29	21.5903	22.0781	22.525920000000003	22.6804
gene8309	18.291	19.4618	19.7069	18.802167999999998	18.5603	18.9206	17.5378	18.9806	20.2167	19.6227	18.4235	19.118
gene20781	16.5401	17.47	17.127	15.924	15.9074	16.9844	12.1181	12.0932	11.3784	11.8761	13.1136	14.2928
gene20780	0.03396	0.052252	0.06703	0.036678	0.104045	0.0117	0.09381500000000001	0.062168	0.054858000000000004	0.097492	0.106282	0.076166
gene17176	5.82211	6.5226	5.11909	5.45287	5.43944	4.94545	4.81513	5.10442	5.29041	5.54085	5.0789	5.41394
gene17177	0.53076	0.347359	0.542968	0.445035	0.465371	0.642172	0.236532	0.454211	0.359961	0.261248	0.350182	0.317882
gene17170	17.3892	18.3582	16.9082	17.1497	16.1705	18.2626	14.3487	15.2104	13.0007	13.7805	14.3446	16.169
gene17171	6.01252	7.39321	7.29783	5.9657	7.43458	7.46739	6.70549	6.53695	7.12205	6.65487	6.60702	7.15858
gene17173	21.5176	21.7068	22.505	21.6055	20.163044000000003	22.760264999999997	15.8309	18.9799	18.111161000000003	19.251908999999998	18.673903999999997	20.2617
gene17179	34.0746	32.6858	36.9936	34.0076	34.0328	36.2763	17.8612	20.8034	18.4696	19.1625	18.959	20.5567
NewGene_4242	0	0.085271	0	0.093952	0.251545	0.06252	0.156959	0.215687	0.380495	0.301679	0.496439	0.130463
[truncated: 23,181 more rows]

## Sheet: Figure 5B
Sample	C1	C2	C3	C4	C5	C6	H1	H2	H3	H4	H5	H6
C1	1	0.9981	0.9977	0.9992	0.9987	0.9978	0.6867	0.6931	0.7079	0.7153	0.7213	0.7175
C2	0.9981	1	0.9946	0.9968	0.9963	0.9969	0.6697	0.6759	0.6931	0.7012	0.7071	0.7036
C3	0.9977	0.9946	1	0.9984	0.9969	0.9986	0.6872	0.6958	0.708	0.7149	0.7208	0.7179
C4	0.9992	0.9968	0.9984	1	0.9987	0.9976	0.6909	0.6981	0.7117	0.7187	0.7247	0.7213
C5	0.9987	0.9963	0.9969	0.9987	1	0.9964	0.6928	0.6987	0.7134	0.7206	0.7266	0.7225
C6	0.9978	0.9969	0.9986	0.9976	0.9964	1	0.6742	0.6826	0.6968	0.7041	0.7101	0.7072
H1	0.6867	0.6697	0.6872	0.6909	0.6928	0.6742	1	0.9978	0.9966	0.9952	0.995	0.9937
H2	0.6931	0.6759	0.6958	0.6981	0.6987	0.6826	0.9978	1	0.996	0.9941	0.9942	0.9945
H3	0.7079	0.6931	0.708	0.7117	0.7134	0.6968	0.9966	0.996	1	0.9992	0.9992	0.9987
H4	0.7153	0.7012	0.7149	0.7187	0.7206	0.7041	0.9952	0.9941	0.9992	1	0.9993	0.9986
H5	0.7213	0.7071	0.7208	0.7247	0.7266	0.7101	0.995	0.9942	0.9992	0.9993	1	0.9988
H6	0.7175	0.7036	0.7179	0.7213	0.7225	0.7072	0.9937	0.9945	0.9987	0.9986	0.9988	1

## Sheet: Figure 5C
#ID	C6_Count	C1_Count	C5_Count	C4_Count	C3_Count	C2_Count	H6_Count	H5_Count	H4_Count	H3_Count	H2_Count	H1_Count	C6_FPKM	C1_FPKM	C5_FPKM	C4_FPKM	C3_FPKM	C2_FPKM	H6_FPKM	H5_FPKM	H4_FPKM	H3_FPKM	H2_FPKM	H1_FPKM	FDR	log2FC
gene24646	221	259	252	269	156	239	242	209	272	247	250	213	1.38311	1.36059	1.356	1.38298	0.989899	1.4073	1.24016	1.20124	1.37085	1.44377	1.16185	1.25955	0.65898012944899	-0.0442049
gene24647	1068	1356	1353	1387	1149	1290	1202	1039	1179	961	1243	1013	6.89725	7.50674	7.52488	7.25967	7.4376	7.86719	6.36965	6.15288	6.17522	6.248	6.12709	6.15457	3.08358633451509e-13	-0.28383
gene24648	51	58	61	62	42	35	50	40	50	51	74	39	0.158773	0.149772	0.159657	0.157345	0.130053	0.10069	0.125593	0.111662	0.12363	0.14536	0.168206	0.113843	0.543713987872993	-0.114912
gene24649	54	41	47	51	60	46	32	44	35	27	26	23	0.19122	0.121358	0.141695	0.149044	0.212132	0.151192	0.090304	0.141231	0.09977	0.08877	0.066763	0.077316	0.000222139873164992	-0.770818
gene11268	241	315	305	354	282	294	239	174	199	216	232	210	2.0371	2.34917	2.39637	2.75097	2.70984	2.68957	1.91302	1.44659	1.57345	1.78067	1.34854	1.90426	1.56952607282513e-12	-0.579876
gene11262	307	337	310	338	271	314	282	272	344	283	343	237	3.42157	3.1372	2.94034	3.07428	3.01325	3.26963	2.54654	2.7513	3.06789	2.91189	2.83514	2.50959	0.0122076208400568	-0.183085
gene11263	2015	2362	2410	2341	1912	2231	2201	2087	2342	2054	2489	1963	12.6722	12.3942	12.9664	12.1037	11.8477	13.0944	11.1753	12.1298	11.803	12.1497	11.5405	11.6074	0.00157736578295367	-0.102136
gene11261	698	740	796	806	667	780	861	972	1043	893	1170	914	17.5052	15.4631	16.9515	16.4652	16.6866	18.2414	17.4787	22.1132	20.8844	20.621	21.6562	21.5956	1.96757307642232e-07	0.29501723528625
gene11266	615	683	706	696	598	706	442	454	545	430	445	436	9.67722	8.6352	9.37432	8.65676	9.2947	10.2154	6.03502	6.47556	6.79714	6.53716	4.99568	7.03311	1.20780978332102e-22	-0.6264
gene11264	97	89	110	109	53	92	148	101	141	112	161	146	1.38201	1.08426	1.2809	1.25557	0.681119	1.08887	1.68165	1.24361	1.68229	1.39744	1.68093	1.93829	0.000643502697730018	0.470915163526079
NewGene_151	24	70	61	47	36	39	52	58	60	35	63	42	0.704986	1.84928	1.62082	1.17717	1.16266	1.15043	1.30576	1.65416	1.52334	0.956702	1.64869	1.29582	0.709885691732147	0.0822794969162959
gene4937	1571	1880	1864	1863	1515	1725	1845	1747	1975	1806	2087	1723	18.4698	18.4306	18.6029	17.8522	17.7864	18.9113	17.5565	18.6393	18.5366	19.5491	18.1114	19.0953	0.664824314954696	0.0165021296633577
gene4936	639	742	532	664	579	926	775	964	308	552	1129	552	5.36656	5.18342	3.77384	4.53066	4.84749	7.24478	5.26067	7.32744	2.05183	4.27899	6.99346	4.37225	0.925600987910406	-0.0315432
gene4935	439	455	627	584	485	270	652	366	1221	724	353	680	6.25728	5.40211	7.58075	6.77849	6.89175	3.59071	7.51728	4.73005	13.8963	9.5052	3.71119	9.13187	0.233273672969561	0.406697831968695
gene4934	268	335	307	341	243	280	361	370	469	372	403	376	12.0582	12.5793	11.7391	12.518	10.9558	11.789	13.1893	15.1382	16.8861	15.4544	13.4218	15.9717	1.47224290274936e-05	0.324126211106329
gene4933	2779	3383	3370	3538	2616	3204	3217	2766	3202	2763	3149	2600	10.4854	10.6436	10.7981	10.8846	9.85483	11.2787	9.82746	9.4722	9.64753	9.60461	8.77	9.24586	4.07180507302827e-07	-0.178809
gene4930	146	129	155	174	118	172	114	128	155	148	161	126	1.79442	1.2951	1.55988	1.7143	1.36888	1.87602	1.06923	1.34916	1.48649	1.62846	1.37623	1.42061	0.111140282727603	-0.190746
gene5048	8055	12213	10084	10898	8299	9288	18961	17206	15830	15886	17105	13836	365.285	461.863	388.417	402.978	375.846	393.077	696.341	708.386	573.375	663.77	572.679	591.445	1.50830476029919e-17	0.671109306305736
gene5044	27044	35898	33119	37287	31548	26625	40613	35338	40605	36089	52092	40546	2023.25	2239.56	2104.42	2274.65	2357.06	1858.88	2460.44	2400.1	2426.26	2487.49	2877.12	2859.22	0.000490102118498021	0.269791037336072
gene5047	102	111	138	158	103	165	8	10	10	10	8	5	0.90034	0.814121	1.03126	1.13926	0.902535	1.36217	0.053485	0.079692	0.066658	0.080157	0.046369	0.040225	1.52615923817547e-60	-4.01474
gene1093	1763	1950	1852	2051	1721	1744	4606	3906	4463	3824	4709	3463	10.4319	9.60357	9.34526	9.88558	10.1397	9.64776	22.0984	21.0133	21.0895	21.0681	20.5291	19.4666	2.13864301360266e-245	1.08060733197217
gene3802	1894	2290	2179	2139	2018	2105	3421	2875	3461	3048	3396	2812	33.7052	33.9967	32.9412	31.0489	35.8781	34.9633	49.3133	46.4626	49.2109	49.9924	44.629	47.1911	1.53539830817089e-44	0.501508314285118
gene2213	2730	3317	3242	3297	2727	2969	3261	2641	3217	2628	3325	2440	23.7721	23.8413	24.1248	23.2354	22.613	23.4653	22.0845	19.8397	19.7621	19.0385	19.6747	19.4222	9.15107870795055e-07	-0.152853
gene7359	229	324	205	294	280	260	4572	3970	4743	3907	4794	3681	4.09929	4.83517	3.1152	4.29045	5.00342	4.34349	66.3801	64.6021	67.9096	64.5344	63.4525	62.1985	0	3.91948994652257
gene7353	1959	2413	2281	2327	2215	2149	2453	1957	2516	2022	2432	1840	14.3439	14.8011	13.9858	13.4903	15.6273	14.399	14.0971	12.6227	14.1308	13.1365	12.7001	12.0817	0.0130226984671157	-0.106618
gene7351	1128	1280	1353	1330	1033	1141	965	798	1014	858	1171	819	8.49104	9.05797	8.61769	7.96483	8.2922	7.84048	6.99892	5.50239	6.49289	5.80611	6.97174	7.17659	2.97804065609559e-24	-0.460093
gene8848	917	1049	1113	1174	970	928	1897	1730	1848	1552	2209	1610	9.01352	8.6061	9.30049	9.41626	9.52318	8.51246	15.115	15.4493	14.5204	14.0611	16.0448	14.9295	8.46445133244141e-69	0.72790799084705
gene26354	41	55	52	59	43	68	315	345	362	318	381	321	0.317398	0.358672	0.344812	0.377199	0.333736	0.497062	2.01265	2.47256	2.28286	2.3147	2.26894	2.38531	7.24887623637183e-124	2.59855172264515
gene26355	1227	1436	1350	1475	1229	1314	4019	3719	4494	3880	4417	3938	12.5499	12.2528	11.7362	12.3104	12.5618	12.5449	33.3052	34.5535	36.7337	36.5898	33.3776	37.9859	0	1.52204895731925
NewGene_1347	32	34	36	39	43	32	25	0	0	41	50	36	0.378371	0.336942	0.366774	0.376468	0.505355	0.354287	0.235744	0	0	0.443065	0.442013	0.397236	0.550462571690696	-0.598763
gene20315	213	256	274	249	230	262	499	441	495	403	532	398	1.45069	1.45964	1.58769	1.38779	1.566	1.67057	2.76471	2.73419	2.70103	2.53856	2.68679	2.5642	7.70073086419814e-36	0.808688549016155
gene20313	8452	9797	9438	9964	8576	8847	11837	9885	11057	9804	12581	9167	53.0696	51.2972	50.3304	51.0159	53.7716	51.8398	60.1867	56.3435	55.4507	56.7142	58.3159	54.2556	9.44407610734213e-08	0.132150221061926
gene930	3906	4300	4333	4536	3976	3872	4708	3772	4206	3647	4797	3740	42.7075	38.974	39.7883	40.0568	41.4863	39.5955	40.5857	35.8105	35.4528	35.0815	37.8914	37.0956	0.00685126193894066	-0.0951513
gene22225	2971	3614	3431	3829	2806	3562	5203	4324	5130	4308	5362	4204	49.917	48.0507	41.4194	56.7554	49.2749	57.4681	74.9309	72.1441	76.0531	72.269	68.7812	71.6003	3.21983204913848e-33	0.409729244026954
gene22226	20319	24086	23360	24191	19880	22247	18944	17749	19959	17769	20678	17035	304.113	319.771	298.311	292.6	313.53	327.745	235.707	243.11	246.468	244.956	229.762	240.428	3.058803393065e-57	-0.343641
gene22223	65	109	108	113	82	64	58	71	59	70	97	52	0.930506	1.29856	1.31194	1.32085	1.17043	0.852457	0.665778	0.915379	0.670929	0.920884	1.02688	0.701696	0.00220148906840184	-0.492359
gene8847	716	749	717	764	657	612	551	503	599	513	640	463	5.48868	4.78818	6.20569	4.81863	4.84786	4.52592	3.57394	3.30536	3.47602	3.96697	3.64088	3.68874	4.15325622165151e-17	-0.458439
NewGene_3279	111	133	128	133	125	142	224	166	199	118	189	128	1.08096	1.13124	0.861124	1.02447	1.15546	1.29075	1.64989	1.32529	1.67814	1.08517	1.45441	1.1062	0.00988723218427497	0.308780179083982
gene937	1143	1423	1351	1441	1257	1284	3924	3548	4281	3460	4748	3622	47.6557	49.7084	48.0203	48.6538	52.2241	50.1672	131.56	133.876	142.472	131.835	144.237	141.428	0	1.48737249241184
gene934	395	437	376	421	343	375	516	498	557	439	572	411	2.2032	1.99093	1.79122	1.92275	1.88032	1.93464	2.28617	2.44405	2.44041	2.16738	2.30004	2.07654	2.48551149822297e-05	0.25968045234369
gene8005	156	130	105	131	115	140	72	80	88	71	91	69	3.11147	2.16616	1.78263	2.13332	2.29657	2.61246	1.15724	1.44362	1.40731	1.31171	1.34273	1.28969	6.41456608344275e-10	-0.818499
NewGene_1691	72	85	70	116	84	92	88	78	94	82	109	62	0.633386	0.56229	0.72154	1.07878	0.76984	0.907328	0.667786	0.611249	0.852234	0.84911	0.683847	0.686551	0.454618258251595	-0.109519
NewGene_1697	102	101	83	95	88	98	73	81	68	68	91	53	0.998857	0.910483	0.606457	0.766146	0.751234	0.924575	0.644624	0.655993	0.525245	0.708753	0.575308	0.723957	0.000451736879669127	-0.480285
gene4562	2374	2576	2299	2452	2436	2154	3013	2378	2921	2423	3449	2390	13.8692	12.5515	11.406	11.6821	14.2128	11.7451	14.2534	12.6145	13.6297	13.0417	14.8787	13.1606	0.0344963833011771	0.113437735736742
gene21041	506	590	623	591	478	455	696	659	696	630	677	561	4.76653	4.6387	4.98966	4.53872	4.48642	3.9927	5.32032	5.62098	5.37324	5.47045	4.6952	4.97848	0.00198436754287492	0.188977223703813
gene21040	2717	2900	2891	3209	2607	2670	2480	2186	2469	2119	2813	2083	20.7305	18.552	18.7524	19.9837	19.8716	19.1125	15.3239	15.2282	15.0465	14.981	15.8431	14.9882	4.89468797762789e-30	-0.355486
gene21044	4332	4747	4413	4858	4358	4426	5136	4076	4428	3971	5357	3806	51.3482	47.5702	45.0278	47.2077	52.1849	49.3322	49.5219	44.4989	41.7996	44.0582	47.2862	42.9778	0.00540668156823092	-0.11527
gene23577	9451	10636	9864	10865	9226	9769	10517	9580	10839	9073	11911	8731	185.201	173.805	164.171	173.62	180.558	178.65	166.895	170.436	169.642	163.815	172.318	161.272	0.0045762892057747	-0.072364
gene23576	723	939	828	982	799	829	675	608	718	627	844	598	5.35815	5.80377	5.21067	5.9341	5.91542	5.73392	4.04919	4.09377	4.25077	4.28025	4.6188	4.17882	3.99620175331402e-17	-0.414949
gene23575	1171	1241	1182	1315	1038	1155	1151	882	1038	952	1174	833	13.2074	11.7482	11.318	12.0987	11.6658	12.2689	10.5147	9.06518	9.39151	9.89799	9.77832	8.86075	1.20119355379588e-12	-0.328323
gene23574	9901	11427	11161	11846	9825	10251	11300	9804	11204	9323	12164	8862	57.2364	55.0847	54.7993	55.8355	56.7166	55.2967	52.898	51.4481	51.7264	49.6529	51.9097	48.2887	2.13038054273607e-09	-0.131293
NewGene_2587	3100	3439	3443	3668	3042	3237	2141	1933	2150	1825	2328	1767	42.3246	39.1539	39.9195	40.8341	41.4718	41.2398	23.6666	23.9596	23.4376	22.9549	23.4616	22.7407	5.64334607203176e-202	-0.8046
NewGene_2589	115	189	149	159	109	114	206	157	164	144	232	140	1.86346	2.89431	2.06602	2.11006	1.79909	1.79048	2.77944	2.34327	2.20227	2.14738	2.79502	2.21428	0.0494356227361836	0.232546691223252
gene23579	612	728	751	753	610	586	593	477	543	495	610	425	12.9783	13.2233	13.5347	13.08	13.2551	11.8565	10.3561	9.28185	9.38903	9.84678	9.57479	8.56869	1.49569690389163e-16	-0.45141
gene23578	1193	1521	1449	1492	1153	1233	1452	1291	1529	1306	1596	1287	5.36936	5.7094	5.53624	5.47461	5.18067	5.17645	5.2904	5.2732	5.5461	5.41514	5.29965	5.45737	0.767274574530377	-0.0123755
gene9351	1245	1504	1394	1505	1136	1296	1452	1190	1281	1144	1655	1129	13.1572	13.0573	12.507	13.0894	11.7239	12.6086	12.5584	11.4906	10.8863	11.2971	12.9321	11.318	0.00461826087084026	-0.132359
gene9352	130	178	111	170	140	126	211	162	188	227	230	185	1.25264	1.42383	0.906656	1.33575	1.34704	1.12591	1.64231	1.41488	1.44565	2.01038	1.62946	1.67274	0.000351643912233863	0.408196657970293
gene9354	1438	1543	1454	1683	1439	1341	1760	1494	1624	1312	1946	1287	4.8079	4.47476	4.12195	4.85085	4.91707	3.95854	4.82409	4.2909	4.10308	4.15836	4.54594	4.09196	0.806875046647616	-0.0139676
gene9356	1234	1380	1364	1504	1313	1290	1537	1334	1463	1371	1767	1225	12.4409	11.489	11.7014	12.3378	13.2333	12.1676	12.5799	12.2386	11.8016	12.7637	13.163	11.6459	0.771777452785945	0.0131635990191597
gene9357	190	180	182	226	171	192	385	330	362	300	387	273	1.53345	1.21999	1.29322	1.48051	1.38116	1.41507	2.54972	2.49216	2.40587	2.20244	2.35557	2.10914	1.44519088278784e-21	0.744004986866751
gene9358	2754	3360	2988	3278	2719	2911	3128	2696	3108	2661	3365	2457	15.7382	16.1136	14.7492	15.5114	15.517	15.7373	14.4769	14.1876	14.1859	14.0581	14.2642	13.2328	1.39174263426492e-06	-0.138685
NewGene_3189	34	52	51	39	42	54	63	58	82	37	85	52	1.05108	1.28691	1.56735	0.964052	1.55698	1.64992	1.66277	1.89896	2.39941	1.17657	2.33271	1.6306	0.0457013340381803	0.370263970534287
gene21593	226	281	283	281	262	258	391	344	338	394	418	286	2.55725	2.71293	2.80936	2.60147	2.93847	2.69868	3.74005	3.67412	3.0743	4.24725	3.62127	3.14809	4.39187289733543e-06	0.360384757260408
NewGene_3181	193	241	232	247	198	225	455	396	462	424	474	358	1.68256	1.6529	1.53894	1.56602	1.69039	1.58346	3.01174	3.28386	3.07378	3.56864	3.19166	2.93275	5.25147074087943e-38	0.85561858341642
gene21599	66	57	83	80	57	58	50	42	41	55	72	36	1.61418	1.10817	1.62802	1.58742	1.39968	1.32097	0.985568	0.910485	0.811395	1.2472	1.30109	0.80672	0.00198921583100526	-0.530432
gene8913	81	95	77	99	81	75	106	130	88	86	136	102	0.409449	0.481381	0.329188	0.492004	0.515433	0.423826	0.434562	0.649736	0.430446	0.399409	0.507404	0.568634	0.057676050216439	0.264669600337217
gene8912	59	79	69	71	44	68	152	176	181	166	194	139	0.156316	0.173788	0.15523	0.153781	0.11477	0.166825	0.327894	0.425441	0.385259	0.406598	0.381978	0.349465	5.76018024148847e-27	1.28582042570229
gene8915	581	685	610	645	537	643	586	501	636	455	669	555	4.29551	4.22029	3.8238	3.88764	3.97147	4.53278	3.50352	3.39548	3.78977	3.09923	3.65005	3.86837	0.000352868829165011	-0.212704
gene8917	187	173	216	211	164	190	218	179	191	190	240	202	2.33858	1.80603	2.29613	2.15259	2.04539	2.21457	2.2143	2.03309	1.91247	2.1957	2.22241	2.38415	0.937236065471189	0.00820055493838695
gene8916	1614	1860	1779	1801	1545	1628	1330	1239	1283	1202	1443	1189	8.95916	8.84032	8.65331	8.24772	8.82731	8.78829	6.08579	6.39328	6.21919	6.32068	5.95869	6.43278	2.13477463765339e-45	-0.499467
gene23687	63	59	71	79	91	71	169	152	146	142	172	124	0.479609	0.377273	0.462972	0.4925	0.696961	0.512392	1.05546	1.06597	0.899426	1.00974	0.977804	0.902098	9.82085059997266e-15	0.966129956020159
gene26068	2194	2567	2453	2677	2157	2452	2095	1970	2224	2002	2418	1819	30.4194	29.6916	28.9073	30.2858	29.9129	31.7539	23.5422	24.8	24.6301	25.6142	24.751	23.7724	3.60048252870241e-23	-0.2993
gene13600	1323	1538	1589	1495	1305	1297	1233	1070	1223	1061	1258	1069	12.1878	11.983	12.491	11.2943	12.0621	11.1944	9.17624	8.96058	9.03018	9.21925	8.59364	9.32197	1.69922881154295e-23	-0.39329
gene18654	905	1086	988	1059	927	996	934	792	932	713	1023	790	10.9979	11.0075	10.2206	10.5134	11.2484	11.2989	9.19678	8.74071	9.04916	7.98964	9.18819	9.05434	2.88667257624867e-11	-0.293173
gene18655	2340	2607	2573	2677	2228	2216	1998	1779	2122	1849	2374	1896	46.7234	42.2544	43.363	42.4816	44.0335	40.9047	31.4404	31.6875	33.1093	33.0955	34.2222	35.0164	1.66138737448998e-25	-0.373873
gene13604	1103	1341	1303	1419	1036	1299	2385	2309	2679	2146	2632	2055	8.70741	8.9292	8.75359	9.212	8.14255	9.60505	15.5959	17.0378	17.2449	15.8061	15.6169	15.5083	1.28776066549797e-100	0.834884502343385
gene13608	255	267	234	271	244	231	173	206	248	222	238	175	1.06365	0.930697	0.830034	0.922965	1.01617	0.900829	0.584403	0.781954	0.827524	0.85449	0.734529	0.687282	0.00026501089685994	-0.341328
gene20884	1797	2198	2011	2078	1816	1892	1900	1746	2026	1737	2212	1555	14.5196	14.8102	13.7969	13.6916	14.6538	14.2616	12.4284	12.8035	13.0722	12.9259	13.1966	11.8399	5.8353237322933e-07	-0.168292
gene20885	832	991	917	982	823	900	927	909	916	786	1077	795	18.463	18.358	17.2972	17.7811	18.2519	18.6485	16.6693	18.3288	16.2423	16.077	17.6629	16.6411	0.0270758055693954	-0.0987039
gene20882	1111	1323	1305	1348	1138	1147	1693	1370	1599	1408	1807	1370	52.4062	52.7063	54.2673	53.7587	54.4132	52.2189	67.9985	60.5026	63.9025	64.6499	65.0442	63.0633	2.46098603692378e-11	0.237195753124389
gene20883	1537	1904	1792	1906	1484	1691	1415	1332	1532	1269	1587	1331	12.8877	13.6833	12.6504	12.9968	12.7082	13.5833	9.43597	10.4159	10.4904	10.0101	10.0557	10.1419	7.75468094037731e-27	-0.370841
gene20880	3115	3823	3805	3965	3068	3545	1507	1436	1469	1327	1611	1285	16.1344	16.6307	16.6229	16.8443	15.9422	17.2293	6.23864	6.69301	6.0324	6.40899	6.0765	6.25266	0	-1.38924
gene20888	376	437	408	395	350	416	534	532	497	463	546	453	2.74542	2.67284	2.54881	2.35468	2.59168	2.88141	3.20464	3.5804	2.90179	3.15778	2.95698	3.14924	4.98770165342167e-05	0.257810888100221
gene20889	423	613	535	489	454	457	264	239	296	260	362	299	5.10739	6.17127	5.47894	4.81521	5.48293	5.15493	2.58351	2.62603	2.84935	2.89633	3.24269	3.40863	4.49254780912361e-29	-0.875166
gene16384	2400	2680	2830	2908	2448	2545	3242	2729	3146	2620	3663	2515	22.0914	22.7765	26.5033	21.8633	25.2089	23.1969	25.1931	22.9625	25.8966	24.9917	26.6779	21.8021	0.0139277348863112	0.0864987973400595
gene16385	4536	5047	5032	5459	4503	4521	3823	3303	3746	3122	4318	3011	57.2345	53.0455	53.9233	58.1386	56.7881	53.2102	39.5191	38.9683	38.1159	36.9763	40.1631	35.7789	1.03878676872458e-70	-0.541512
gene16386	718	726	763	835	784	708	963	857	922	715	982	650	8.72117	7.34755	7.87052	8.26516	9.50994	8.02476	9.46656	9.44551	8.93676	8.0015	8.80064	7.43967	0.309385624689393	0.0688760814054167
gene16387	69	83	69	84	60	94	66	74	86	58	73	84	0.567114	0.57052	0.480078	0.564016	0.488409	0.722679	0.439921	0.546315	0.562146	0.438993	0.443298	0.646702	0.37487005103848	-0.14037
gene16383	996	1218	1200	1322	1003	1074	1729	1486	1653	1415	1773	1356	3.80899	3.88692	3.89871	4.12419	3.83064	3.83467	5.3569	5.16326	5.05155	4.98679	5.00775	4.88913	1.81625670144257e-25	0.378749173921625
gene22761	2322	2588	2474	2605	2215	2292	3198	2859	3246	2918	3487	2690	39.7582	36.938	35.9727	36.3632	37.8715	36.6205	44.3351	44.4257	44.3944	46.0322	44.0725	43.4137	7.10314500595003e-20	0.254488425258467
gene22760	1201	1386	1396	1355	1050	1306	1157	1085	1228	1133	1332	1134	13.2039	12.7111	13.0429	12.1481	11.5286	13.4017	10.3014	10.8272	10.7885	11.4827	10.8174	11.7508	5.34396688735331e-06	-0.207189
gene22763	142	185	157	142	139	138	134	146	143	123	166	146	4.85742	5.30279	4.56714	3.95962	4.75683	4.42793	3.73527	4.55863	3.92477	3.88935	4.20166	4.70855	0.13596611620492	-0.160298
gene22762	604	810	804	853	622	749	1641	1543	1699	1521	1793	1464	8.17952	9.02739	9.21446	9.21963	8.38656	9.40591	17.927	18.8004	18.2401	18.7497	17.7374	18.6105	1.14768231236087e-132	1.03744178033519
gene22764	273	312	285	296	248	260	197	188	236	165	217	171	3.55977	3.39893	3.15591	3.15386	3.34292	3.16985	2.07877	2.23047	2.45544	1.98427	2.15342	2.09929	1.07517677777195e-14	-0.602025
gene22767	511	506	476	485	436	462	528	463	616	457	600	499	10.4868	8.65203	8.3089	8.11799	8.89337	8.81532	8.85928	8.70228	10.1663	8.85705	9.0892	9.84755	0.533709002164882	0.043727818797343
gene22766	74	83	82	104	84	102	45	56	78	57	70	54	0.823661	0.77362	0.781854	0.954552	0.938462	1.06316	0.406507	0.566137	0.69449	0.585981	0.578485	0.572159	1.2350959743041e-05	-0.645141
gene22769	542	675	613	741	568	649	650	615	668	612	759	540	8.95604	9.30242	8.61021	9.99618	9.37291	10.0091	8.7026	9.22538	8.82633	9.32327	9.27076	8.41793	0.221217161710704	-0.0668313
gene23243	1202	1442	1243	1517	1226	1382	1330	1140	1225	1069	1228	1087	24.5722	24.5751	21.5747	25.2799	25.0198	26.3564	22.0126	21.154	19.9903	20.1222	18.5326	20.946	3.11506776424969e-08	-0.264917
gene643	128	155	163	141	116	116	127	116	125	69	134	101	1.12371	1.134	1.21695	1.00679	1.01649	0.949153	0.901588	0.920063	0.873822	0.554907	0.870444	0.837246	0.00190977812564428	-0.376711
gene644	178	184	209	212	189	203	217	167	205	206	230	172	1.48488	1.29287	1.49878	1.44748	1.58028	1.64123	1.50652	1.29341	1.37225	1.58615	1.47071	1.40309	0.493192298839749	-0.0640669
NewGene_6633	38	25	48	52	29	40	43	34	41	33	33	35	0.432088	0.222628	0.430648	0.480086	0.30207	0.392595	0.396661	0.329112	0.344024	0.316662	0.257714	0.344887	0.445390616651627	-0.167134
NewGene_6262	1120	1269	1313	1391	1264	1127	922	737	864	775	1088	710	4.46253	4.21434	4.44143	4.51718	5.0301	4.18747	2.97529	2.66506	2.74834	2.84199	3.19936	2.66511	2.78780531937747e-35	-0.649791
gene12268	184	225	218	223	202	176	158	135	133	149	180	122	0.950403	0.971387	0.957515	0.943281	1.04022	0.850989	0.663717	0.632712	0.550989	0.706835	0.683366	0.595565	4.63543039173036e-10	-0.574801
gene12263	939	1076	1185	1160	939	967	1422	1153	1315	1053	1397	1054	19.8419	18.9557	21.2625	19.9748	19.812	19.0689	24.3223	22.1155	22.1806	20.486	21.7849	20.9823	0.0012991861266562	0.14872315768151
gene12261	3697	3793	3932	4091	3408	3500	4463	3729	4252	3698	4838	3604	28.8737	24.299	26.0807	25.7879	26.1685	25.5094	27.6702	26.4352	26.5204	26.3602	27.5688	24.8772	0.25110839353188	0.0400784231882618
gene12260	298	493	392	459	359	395	547	431	572	477	606	428	8.59716	11.8658	9.59215	10.785	10.3497	10.6349	12.7705	11.2934	13.1792	12.6722	12.9066	11.6406	0.000189107105037375	0.265816308816504
gene12266	712	917	857	920	703	759	1035	753	926	766	1088	869	6.34735	6.82107	6.49203	6.69001	6.26218	6.31736	7.47287	6.09891	6.59821	6.29025	7.16448	7.30313	0.215240690986551	0.0710326105568808
gene12265	686	765	623	734	653	713	1207	996	1149	970	1273	866	5.2052	4.84644	4.01991	4.53804	4.97916	5.04468	7.52347	7.01757	7.05175	6.77254	7.17453	6.25028	1.13978113925222e-22	0.534455701482433
gene12264	821	949	877	967	916	806	1446	1215	1401	1307	1637	1061	5.71825	5.54801	5.20784	5.45713	6.3632	5.23075	8.1381	7.70343	7.85473	8.3877	8.44455	6.93959	9.22395273341833e-22	0.501243221286218
gene28505	699	836	850	806	718	798	349	291	332	265	402	281	3.47665	3.46523	3.58826	3.26911	3.56467	3.70057	1.40332	1.31154	1.31746	1.2121	1.47607	1.31626	2.46958330616096e-135	-1.38588
gene15125	741	892	849	915	782	781	1178	994	1195	933	1210	859	4.56249	4.65343	4.50112	4.6541	4.87743	4.5653	5.90356	5.65993	5.94169	5.38725	5.65113	5.05486	2.23751744996411e-09	0.268966160503984
gene15124	651	613	679	731	625	630	909	687	973	739	1079	787	11.3958	9.00072	10.1609	10.4999	10.9995	10.2812	12.8686	10.9912	13.6871	11.9541	13.9917	13.0266	2.33696265218132e-06	0.299104002762414
gene15120	30	44	44	35	40	42	39	35	27	34	28	21	0.265603	0.363341	0.355974	0.309333	0.381411	0.46125	0.274833	0.279378	0.246428	0.295653	0.184002	0.174481	0.0381389041011486	-0.438834
gene15123	52	44	68	50	56	67	86	99	121	76	100	67	0.633396	0.440419	0.703865	0.495185	0.679608	0.764431	0.850805	1.10269	1.17985	0.85339	0.902037	0.771582	0.000152738513932942	0.606060486012978
gene24330	1039	1146	997	1104	993	945	820	674	688	619	931	593	4.00036	3.6831	3.2284	3.42852	3.78202	3.44837	2.54149	2.34522	2.12699	2.19544	2.62142	2.22396	5.53769375506011e-25	-0.622456
gene24332	65	77	121	107	92	72	42	30	41	14	50	37	0.519985	0.520432	0.847842	0.711605	0.753559	0.522232	0.254904	0.207792	0.251949	0.095055	0.296145	0.265388	4.33028606311443e-13	-1.41515
gene24334	231	242	247	278	236	248	180	150	163	176	214	129	2.06895	1.71084	1.80493	1.92817	1.95701	2.00991	1.23867	1.12886	1.13123	1.48048	1.43516	1.02828	1.27916897169021e-13	-0.643092
gene14830	70	82	81	78	68	71	54	38	47	49	52	41	1.09719	1.07813	1.07506	0.993059	1.06018	1.03841	0.686615	0.533191	0.590246	0.702313	0.59967	0.604911	1.94178410799803e-07	-0.768059
gene14833	117	151	149	151	100	158	138	118	170	153	169	119	1.2433	1.34066	1.34588	1.30686	1.06077	1.55497	1.18426	1.13864	1.43498	1.50282	1.31974	1.19805	0.893065771380504	-0.0170238
gene14834	735	964	859	1010	704	785	1608	1414	1614	1340	1731	1401	14.3889	15.7359	14.2764	16.1137	13.7568	14.3331	25.5004	25.1367	25.2424	24.1661	25.0264	25.8607	5.52656147006449e-72	0.763877861517904
gene14835	1683	1843	1777	2002	1628	1584	1748	1565	1715	1512	2024	1524	43.4334	39.6429	38.8483	42.2197	42.0107	38.2125	36.5141	36.6298	35.3148	35.8536	38.5699	37.044	7.74643637166103e-05	-0.15019
gene454	310	569	594	526	340	426	544	537	647	547	593	557	13.238	20.2704	21.5607	18.3088	14.4907	16.9979	18.8196	20.8443	22.0753	21.5299	18.7196	22.4432	0.0631716671262809	0.241337324511367
gene11712	181	216	176	209	183	164	208	142	218	184	229	148	0.873205	0.88443	0.738361	0.653027	0.891171	0.741294	0.804409	0.625029	0.861401	0.697315	0.81709	0.673371	0.353490290974316	-0.0948001
gene11711	319	380	405	369	268	370	488	519	587	493	641	443	3.25443	3.23343	3.50439	3.06316	2.7213	3.51763	4.0263	4.8012	4.77717	4.62702	4.82707	4.26047	6.20772471302169e-13	0.499060499657934
gene11717	806	1003	1109	1115	839	958	1522	1322	1499	1328	1557	1245	18.8364	20.4956	22.8425	22.0326	19.7442	21.0689	29.5833	28.5822	29.2136	28.7868	27.3404	26.9874	1.75435174932244e-26	0.454303508490925
gene11714	3688	4517	4460	4542	3635	4151	4452	3812	4229	3738	4444	3778	7.11939	7.27231	7.31212	7.15026	7.00866	7.47871	6.95935	6.68075	6.51981	6.64875	6.3335	6.87522	4.94909641772098e-05	-0.116857
gene11718	9551	11826	11290	11785	9566	10911	8963	8455	9481	8028	9331	7954	209.908	216.733	210.753	211.204	209.961	223.781	159.516	168.7	166.417	162.554	151.391	164.771	5.76692010434048e-50	-0.398997
gene11719	422	470	493	445	433	404	601	591	609	540	632	539	7.15811	6.63951	7.1001	6.14377	7.33082	6.39394	8.24752	9.09664	8.24958	8.43378	7.90942	8.60979	1.21220812311065e-07	0.309342392259178
NewGene_4091	40	27	36	32	41	42	42	33	62	49	58	41	0.410197	0.230328	0.303143	0.265896	0.422784	0.397598	0.382697	0.318527	0.506404	0.462296	0.438768	0.40382	0.174889678400967	0.282881013232807
gene239	57	43	48	55	55	41	45	44	70	53	70	43	1.14197	0.71186	0.813412	0.886882	1.08672	0.765821	0.721125	0.789295	1.11197	0.971031	1.02724	0.801111	0.924322394827405	0.0195677887076597
gene238	5300	5886	6012	6152	4939	5522	4875	4243	5033	4250	5137	3944	43.1866	50.1565	46.7199	49.5201	48.1845	51.5184	39.4787	36.4887	35.889	35.3616	33.5956	35.7759	1.68451076380929e-54	-0.388533
gene231	3816	4467	4274	4836	3917	4140	2807	2583	2821	2369	3083	2275	96.5572	94.2662	91.8638	99.7811	98.9882	97.7746	57.515	59.3354	57.0151	55.2172	57.596	54.2538	1.11178785516736e-171	-0.764818
gene230	766	768	758	840	666	744	714	630	658	561	767	502	1.49441	1.24991	1.25679	1.33727	1.30323	1.35486	1.12855	1.11553	1.0266	1.00804	1.10482	0.924268	1.17909502757617e-09	-0.339196
gene233	1038	1137	1224	1206	975	1073	1038	1002	1068	857	1154	952	7.1261	6.75	7.21335	6.90471	6.77563	6.97314	5.92365	6.44823	6.02119	5.75858	6.13153	6.29662	3.50200293881139e-07	-0.220057
gene17710	2607	2886	2871	3064	2613	2558	2941	2561	2977	2505	3433	2338	19.8869	18.3584	18.5457	18.9976	20.0144	18.2195	18.1658	17.7279	18.1191	17.6168	19.2902	16.7968	0.0229367878106987	-0.0804055
gene17717	8930	10247	10023	10628	8240	9177	14819	12105	13603	11843	14763	11036	52.8748	50.5913	50.4041	51.3111	48.7206	50.7044	71.0515	65.0649	64.3261	64.6065	64.5338	61.5939	3.86563950875552e-36	0.359844698673601
gene491	1376	1325	1476	1608	1295	1299	1631	1247	1514	1322	1612	1231	15.4169	12.3785	14.0429	14.6878	14.4898	13.5784	14.7914	12.6774	13.5456	13.646	13.3299	12.9962	0.224033933706136	-0.0622251
gene493	99	113	87	126	120	66	77	105	69	77	88	71	0.476919	0.460628	0.354558	0.495103	0.580631	0.298082	0.299663	0.460515	0.268383	0.347566	0.314273	0.327171	0.0124935501841501	-0.410738
gene492	132	144	168	156	164	151	111	124	128	103	89	77	1.54903	1.54817	1.18949	1.27136	2.03922	1.78591	1.08279	1.12296	1.28617	1.02922	0.857987	0.605524	7.95796466351346e-07	-0.622055
gene494	218	227	216	275	217	223	374	294	376	310	337	302	7.21359	6.28691	6.08622	7.44036	7.18696	6.91033	10.0653	8.85657	9.96011	9.46561	8.25952	9.43619	7.0088088122477e-09	0.446156
gene497	617	711	639	749	597	517	1019	838	901	829	1026	743	2.40884	2.31329	2.127	2.38559	2.35379	1.88545	3.21235	2.97026	2.81685	2.98633	2.9536	2.75209	1.18173302244332e-11	0.394475490144826
gene496	206	244	231	240	191	236	253	209	208	183	237	191	0.985183	0.999649	0.961005	0.937571	0.921208	1.05326	0.9875	0.912516	0.795444	0.758789	0.842024	0.857822	0.0541702498529809	-0.161942
gene1189	130	119	147	148	126	145	110	94	110	95	125	94	2.14873	1.63506	2.07028	1.99924	2.08664	2.24753	1.47485	1.41377	1.45369	1.44662	1.53037	1.46885	1.61916214557849e-05	-0.468286
gene1188	177	234	179	198	224	207	207	142	183	154	209	140	0.446274	0.559147	0.44266	0.413772	0.566328	0.517487	0.508058	0.322823	0.366923	0.355459	0.468784	0.330165	0.00108733036377908	-0.334339
gene1185	844	936	899	1017	794	869	927	866	994	851	1034	870	2.34963	2.17386	2.12532	2.30929	2.20866	2.25807	2.08967	2.18959	2.20976	2.18167	2.12544	2.28194	0.390516521761659	-0.0388399
gene1180	1244	1498	1559	1551	1273	1270	2013	1933	1999	1665	2266	1733	32.0273	32.1512	34.0973	32.5614	32.722	30.5048	41.9624	45.1871	41.1089	39.4929	43.0716	42.0646	5.44870156375189e-23	0.37999307871507
gene1183	283	340	298	310	285	260	877	833	1012	751	974	815	3.45977	3.46942	3.10276	3.09065	3.48025	2.9683	8.70487	9.26148	9.90058	8.4764	8.80789	9.41625	1.62127389619735e-137	1.47776830194022
gene1182	1020	1317	1323	1406	1120	1179	1454	1295	1533	1315	1563	1324	8.48004	9.08132	9.23909	9.42572	9.26699	9.10518	9.69615	9.6993	10.0868	10.0276	9.54548	10.2813	0.00274072569515506	0.119018097880418
gene19193	1824	2009	1978	2079	1741	1925	1850	1720	1934	1684	2029	1710	14.5785	13.4062	13.5036	13.5669	13.9511	14.48	12.1824	12.5156	12.339	12.4119	11.9871	12.9295	2.59785914283764e-07	-0.168775
gene19194	648	859	773	786	670	727	792	853	921	802	989	795	13.8508	15.2467	13.9633	13.6904	14.3193	14.4384	13.6286	16.4796	15.769	15.6019	15.6773	15.9321	0.019269544355046	0.121668118381494
gene22016	315	395	324	380	325	293	507	513	549	556	658	539	2.1667	2.26715	1.89126	2.13249	2.23531	1.88236	2.82318	3.20775	3.01651	3.52598	3.34255	3.49402	5.81092254603585e-19	0.62442460530485
gene19197	817	988	947	1001	869	904	666	656	667	617	743	626	22.6914	22.8798	22.3374	22.6675	24.0881	23.4179	14.9705	16.5305	14.78	15.7887	15.2339	16.3823	1.94540221170854e-36	-0.561989
gene15820	928	1065	941	1087	798	1064	1257	1134	1104	1035	1135	889	7.48006	7.18479	6.45981	7.15477	6.33217	8.05997	8.23243	8.34629	7.15242	7.54442	6.77856	6.77714	0.280747008591444	0.069818586445679
gene15821	6296	7154	6984	7559	5965	6340	7721	6296	7286	6049	8027	6073	31.3269	29.755	29.5976	30.6976	29.6574	29.44	31.1227	28.4911	28.9688	27.7312	29.525	28.4866	0.0818105174669092	-0.0499858
gene23862	1939	2171	2178	2295	1934	1962	2723	2359	2698	2310	2862	2125	17.66	16.4838	16.8437	17.038	17.5899	16.6732	20.0781	19.499	19.6256	19.3804	19.2413	18.2417	9.08033625919e-10	0.18242748016731
gene15824	3587	4119	3992	4150	3479	3660	3585	2929	3323	2901	3703	2759	40.4393	38.7136	38.2198	38.1451	39.159	38.5084	32.7329	29.9803	29.9229	30.1288	30.8199	29.3253	3.0216014272341e-37	-0.350582
gene15825	2718	3249	3313	3447	2637	3062	2603	2489	2809	2313	2864	2337	17.7793	17.7218	18.4088	18.3863	17.2223	18.6932	13.7886	14.781	14.6756	13.9393	13.8306	14.4089	3.13514368572049e-29	-0.343175
gene15826	98	132	110	133	110	118	62	58	74	67	98	64	0.269436	0.303723	0.257964	0.299979	0.302255	0.303857	0.137207	0.145544	0.162338	0.16996	0.19878	0.164509	5.36805321175857e-11	-0.819374
gene15827	3523	4074	3865	4180	3573	3784	3880	3598	4067	3529	4593	3513	62.479	60.3887	58.1995	60.4864	63.3476	62.7412	55.7425	58.037	57.755	57.7845	60.1364	58.8139	0.00378816448692872	-0.078765
gene15828	546	574	597	614	525	612	621	605	660	613	739	580	15.2294	13.2899	14.0366	13.9718	14.5122	15.8386	13.9047	15.1908	14.6573	15.5694	15.0971	15.1056	0.382418578278175	0.0494829706082712
gene6325	7349	8922	8535	9124	7248	8392	9386	8591	9771	8574	10459	8296	138.976	140.694	137.077	140.687	136.863	148.083	143.719	147.481	147.575	149.37	146.013	147.859	0.00390650025014384	0.065239983652903
gene6326	1609	1889	1789	1941	1573	1768	1748	1657	1793	1752	2037	1656	27.0675	26.5096	25.5649	26.6359	26.4373	27.7573	23.8217	25.3063	24.0897	27.1591	25.307	26.2708	0.047466202662617	-0.0758252
gene6327	430	539	513	584	417	530	692	699	741	604	800	629	5.21949	5.45785	5.29022	5.78994	5.05538	6.01421	6.81574	7.71481	7.19339	6.76356	7.17494	7.20724	2.9288883176671e-12	0.381121990252348
gene6320	317	455	364	436	375	352	547	490	550	425	611	390	4.90987	6.11654	4.95703	5.70762	6.02645	5.1787	7.20766	6.87859	7.17313	6.00544	6.99761	6.42771	1.83341095162505e-05	0.298070408164554
gene6321	70	81	71	80	81	80	180	190	179	153	202	149	0.654281	0.634934	0.570545	0.61406	0.759063	0.704689	1.38157	1.63217	1.34921	1.33102	1.41368	1.32453	1.7973585887921e-23	1.09486286625281
gene6322	731	862	825	919	663	766	1113	870	1007	953	1038	826	1.70587	1.97238	1.6356	1.74893	1.54984	1.66912	2.10361	1.85105	1.87792	2.05315	1.79528	1.817	7.25081305747352e-05	0.199143648584711
gene6329	135	136	124	199	166	160	198	187	186	158	183	173	0.597211	0.541796	0.510452	0.951444	0.869675	0.864608	0.858472	0.886999	0.80395	0.75924	0.731734	0.816718	0.202220854380224	0.150597263763573
gene5664	537	583	580	680	509	425	1357	1221	1287	1058	1389	1121	5.3147	4.75493	3.84258	3.49111	4.96584	3.5508	8.89087	9.40968	10.6489	8.78083	9.70842	8.34961	6.7441092343658e-72	1.07864503912222
gene5665	123	118	130	133	66	106	253	196	196	201	271	171	0.917675	0.746088	0.830015	0.825925	0.508945	0.741778	1.54422	1.37038	1.18166	1.39867	1.52109	1.2166	6.76140639476997e-13	0.840870830512217
gene5666	52	45	56	68	41	58	69	81	65	58	80	51	0.571171	0.416502	0.540998	0.699386	0.447902	0.642258	0.608444	0.810342	0.574625	0.611582	0.665585	0.533635	0.136798840648794	0.248048520443024
gene5667	1600	1943	1994	1928	1568	1600	2297	2070	2354	1931	2450	1880	13.6186	13.8421	14.4824	13.4558	13.4705	12.7578	15.183	16.147	16.148	15.2519	15.2737	14.9041	1.2456457553621e-08	0.200170013036109
gene5662	155	186	219	218	187	170	195	163	159	154	183	184	7.19123	6.98684	8.71945	8.5985	8.54536	7.43942	7.29203	6.99453	6.0126	6.70743	6.35775	8.06235	0.0346805490811359	-0.211865
gene5663	509	644	565	545	537	644	629	609	741	602	784	451	1.50612	1.59	1.42046	1.31506	1.58684	1.77886	1.50655	1.63637	1.74794	1.64185	1.71279	1.25947	0.545212801684932	0.0498167370411963
gene27527	1771	2067	1987	2115	1714	1817	2032	1736	1951	1618	2121	1547	38.3172	37.2617	36.5233	37.2826	37.1404	36.6616	36.0071	34.0629	33.7597	32.2541	33.8623	31.5257	4.05078956625525e-06	-0.150134
gene27528	160	194	196	166	150	186	75	64	64	63	60	76	1.21822	1.27213	1.2801	1.06012	1.17721	1.35697	0.492102	0.458513	0.422746	0.436963	0.386269	0.550019	5.40005743978033e-35	-1.47086
gene27529	12492	15275	15092	15599	12770	13636	10835	9363	11221	9571	11605	8950	237.766	240.089	241.336	241.261	242.306	240.54	167.142	162.014	170.093	168.224	168.421	159.222	3.88861946270071e-174	-0.551612
gene7745	6225	7893	7797	7851	6321	7017	11246	10060	11827	9986	12236	10372	162.469	173.384	173.468	167.152	166.55	170.906	228.11	229.79	238.457	231.893	229.391	248.712	5.46936107245535e-84	0.524095383444972
gene7744	2448	3022	3044	3074	2363	2658	3424	2890	3454	3079	3632	2743	60.9553	62.719	64.3588	62.4002	58.7515	61.7514	69.0268	65.319	68.6782	70.6232	66.7401	64.3482	0.00011359054652222	0.123966235448908
gene7747	2343	2613	3012	3443	2693	2563	2053	1774	2074	1543	2249	1830	58.0885	54.0178	63.4321	69.5997	66.6909	59.3033	41.2082	39.9125	41.0756	35.2688	41.1513	42.7467	3.40203590817399e-29	-0.621452
gene7746	1139	1206	1005	791	634	1373	1087	1111	1181	1111	1073	907	28.1885	24.9108	21.1296	15.9646	15.6729	31.7192	21.7789	24.9608	23.3582	25.3498	19.6169	21.1512	0.947160421761271	-0.0139511
gene7741	628	721	677	743	623	654	569	579	626	615	778	571	31.9528	30.5704	29.2816	30.8799	31.6578	31.0781	23.4569	26.7687	25.4605	28.8158	29.2566	27.3708	0.000299964295141819	-0.202936
gene7742	1986	2534	2637	2480	1963	2373	1750	1637	1811	1572	1965	1448	64.2094	68.3153	72.4097	65.3695	63.3837	71.5739	45.807	48.0263	46.7669	46.8085	46.8932	44.1204	1.43486653600301e-44	-0.543176
gene7748	3208	4164	3882	3996	3071	3654	4018	3709	4417	4045	4800	3740	80.9684	87.8695	83.4972	82.4945	77.453	86.2542	82.3586	85.1566	89.1956	94.2971	89.6551	89.2321	0.0242666522329134	0.0858600155463656
NewGene_4139	60	88	83	81	77	70	84	49	82	82	77	63	3.02383	3.75295	3.60208	3.35113	3.908	3.30285	3.46166	2.26289	3.33108	3.83694	2.91189	3.03642	0.296408177298295	-0.158508
gene1968	2025	2207	2023	2372	1911	2032	3719	3146	3513	3187	3891	2743	11.1315	9.98828	9.4904	10.5396	10.3911	10.2615	16.9689	16.1403	15.3108	15.9934	15.5443	14.0832	1.08857189043486e-56	0.592287829868137
gene1963	1369	1659	1613	1822	1412	1506	1850	1586	1827	1427	1794	1396	10.4309	10.545	10.4432	11.3257	10.7446	10.7125	11.4174	10.9752	11.121	10.0187	10.0937	10.0321	0.76204546945074	-0.0135417
gene1961	1084	1204	1150	1242	1079	1094	1076	1008	1087	928	1167	848	4.27172	3.85259	3.98227	4.1171	4.22752	4.41571	3.47254	3.52271	3.37832	3.40828	3.54773	3.07549	1.93141458015303e-10	-0.255448
gene1960	109222	136803	129624	139397	107731	125813	66832	59900	66608	57880	70533	54829	1699.63	1775.18	1713.18	1768.76	1674.15	1827.01	842.154	846.185	827.821	829.81	810.283	804.209	0	-1.07704
gene22501	2395	3016	2858	3007	2497	2584	4225	3739	4082	3403	4621	3442	26.1384	27.4501	26.4941	26.7577	27.217	26.3128	37.3376	37.0502	35.5781	34.2137	37.2311	35.4059	3.20839940280606e-53	0.434164934179415
gene22500	165	202	169	171	134	161	423	321	350	287	279	237	0.978933	1.01981	0.911114	0.839611	0.807508	0.89062	2.06402	1.75026	1.68278	1.60819	1.24033	1.3458	2.01603610515393e-14	0.833944450349996
gene4214	385	487	512	517	374	419	592	576	598	483	680	488	4.30007	4.5381	4.85856	4.71267	4.17482	4.36469	5.35797	5.8467	5.33658	4.97317	5.61403	5.14344	1.65859983021617e-05	0.256001803614787
gene4215	461	465	568	565	403	486	478	493	600	501	602	568	3.37248	2.74222	3.44036	3.35783	2.93958	3.27767	2.85643	3.31492	3.55262	3.32655	3.28525	3.86098	0.496255598020318	0.0546378158501138
gene4212	270	313	300	368	265	286	390	345	382	342	424	379	4.60111	4.4496	4.32929	5.13376	4.50198	4.52968	5.41463	5.32915	5.18996	5.36156	5.33505	6.16449	0.000406112731500636	0.243156397816543
gene4213	31095	42447	42329	43605	29633	36920	27072	25013	28713	24942	29486	24232	840.911	957.241	972.26	961.566	800.293	931.745	592.864	614.082	620.161	621.453	588.677	617.682	1.42661983625759e-27	-0.581638
gene4211	1890	2258	2148	2369	1917	2012	2652	2414	2869	2424	3019	2542	12.3981	12.4381	12.4932	12.7807	13.9593	12.652	18.3669	14.4147	15.0113	18.9405	17.6126	15.6397	3.90659043098064e-15	0.251370513408687
NewGene_6720	98	150	130	125	106	108	91	106	113	112	113	76	0.973981	1.26073	1.08629	1.0317	1.02627	0.970503	0.710109	1.00894	0.887534	1.0006	0.805377	0.688358	0.0102601054274822	-0.314471
gene4218	2276	2712	2763	2793	2285	2511	3070	2895	3501	2885	3491	2791	21.3942	21.2307	22.1428	21.4129	21.4142	22.0435	23.3022	24.6424	26.2185	24.9716	24.1715	24.3143	2.8208431206158e-10	0.19311833655239
gene4219	100	124	180	114	125	116	274	247	265	294	296	231	0.666878	0.690492	1.01756	0.620612	0.833202	0.723301	1.48071	1.49788	1.41448	1.80716	1.46088	1.45613	6.44112395199447e-20	0.997177399533599
gene9887	887	1074	975	1116	991	933	1405	1192	1491	1304	1534	1120	6.89584	6.9457	6.42899	6.99968	7.65187	6.76078	8.83606	8.38253	9.2649	9.19975	8.78251	8.2099	3.01720198994854e-14	0.338134254798878
NewGene_3844	47	40	28	24	34	39	30	46	39	26	41	31	0.605308	0.43273	0.30069	0.247033	0.442158	0.470764	0.312166	0.541357	0.401929	0.307706	0.387735	0.380367	0.705165353214452	-0.093481
NewGene_5875	205	263	232	220	218	217	202	123	158	152	176	117	3.66655	3.97612	3.51762	3.24378	3.79791	3.63174	2.96854	1.97064	2.22409	2.49011	2.34166	1.98262	5.58967600583085e-11	-0.640152
NewGene_5873	39	52	65	45	39	45	40	17	14	24	21	31	0.382643	0.450818	0.566619	0.361051	0.412425	0.416952	0.314578	0.14599	0.106545	0.214609	0.151287	0.289365	1.26835247702054e-05	-1.03128
gene20298	171	241	180	254	206	177	155	136	131	122	148	112	1.42601	1.67248	1.27478	1.72436	1.71713	1.38583	1.04146	1.03811	0.866935	0.928837	0.908806	0.87524	6.77172282191035e-12	-0.698332
gene20293	124	209	151	169	132	192	150	157	202	134	159	113	1.75187	2.53064	1.93795	2.21207	2.14807	2.71642	1.69753	2.05328	2.35477	1.66519	1.58478	1.60089	0.149301046152027	-0.181714
gene20290	516	576	584	583	450	512	517	451	523	468	617	510	8.04148	7.48296	7.72643	7.41033	6.99721	7.45046	6.52207	6.3792	6.51171	6.72194	7.09822	7.49542	0.0107762101694374	-0.149279
gene20295	1423	1534	1456	1638	1434	1417	4943	3883	4625	3980	5138	3630	5.60493	5.04343	4.86242	5.26346	5.64455	5.17799	15.8087	13.8809	14.4934	14.5002	14.9268	13.4683	3.44948420518861e-306	1.46202563163141
gene18249	1018	1158	1207	1317	982	1157	1050	873	1117	942	1275	912	11.7894	11.3531	11.836	12.8847	11.3205	12.902	9.9822	9.35631	10.5121	10.0249	10.9902	10.087	1.830717476297e-07	-0.239299
NewGene_1554	11	9	14	23	13	17	91	62	59	78	60	63	0.114409	0.087461	0.149062	0.234164	0.15203	0.200262	0.905099	0.677029	0.599097	0.892672	0.572016	0.746104	1.20339831456801e-20	2.16926477746029
gene18241	19	38	45	38	27	39	51	58	60	40	69	40	0.057217	0.094747	0.114935	0.092383	0.080837	0.109362	0.123888	0.158423	0.143847	0.111558	0.153313	0.113853	0.00580970036716507	0.538541708621153
gene21650	12865	16786	16104	17505	13763	14184	17135	14778	16510	14283	19423	14843	631.913	687.527	671.803	701.113	675.116	650.128	681.554	658.974	647.67	646.353	704.326	687.216	0.959513504867038	0.0018297284137407
gene21651	1607	1733	1753	1719	1551	1545	1729	1378	1591	1337	1881	1269	9.96283	8.80834	9.07785	8.54344	9.43899	8.78907	8.53294	7.62535	7.74329	7.50515	8.46648	7.31268	3.62866160039322e-06	-0.205613
gene21652	2888	3384	3282	3515	3103	2819	3798	3207	3603	3185	4166	2939	12.6667	12.3748	12.2254	12.5721	13.5892	11.5386	13.4897	12.7688	12.6222	12.8713	13.4892	12.1502	0.233815611628079	0.0456334282079077
gene21653	723	845	698	886	703	671	817	658	802	666	911	664	3.39715	3.27632	2.73785	3.45794	3.30871	3.03354	3.06088	2.70949	2.90175	2.8583	3.06243	2.89549	0.0991544986937289	-0.0941796
gene21654	755	943	868	919	823	873	809	652	818	636	802	608	4.67003	5.11404	4.66964	4.78167	5.16325	5.1646	4.10613	3.8355	4.17819	3.69117	3.75502	3.68576	1.57700325375883e-13	-0.351989
gene21658	2150	2543	2468	2632	1951	2258	2077	1819	2184	1833	2150	1674	10.7878	10.6723	10.5131	10.8618	9.83522	10.5342	8.44143	8.26762	8.67581	8.47739	7.97258	7.94679	6.46254745962843e-24	-0.341438
gene21659	4736	5881	5463	5850	5128	5215	5774	4949	5381	4738	5973	4525	71.3501	73.4511	70.1558	71.5827	76.5755	73.1382	69.8045	66.9856	64.3446	65.2817	65.7423	63.8728	1.92873085418299e-06	-0.132155
gene18245	65	103	58	82	78	71	197	160	170	133	177	132	0.649779	0.865182	0.492882	0.675716	0.786341	0.662043	1.61431	1.46908	1.36871	1.23377	1.31783	1.25646	1.09809785851166e-15	0.993503048977273
NewGene_3024	167	187	185	206	167	168	522	404	487	431	551	435	2.1891	2.02351	2.09443	2.23982	2.14439	2.13064	5.90654	4.71242	5.18605	5.27888	5.62261	5.3679	1.21393949783826e-78	1.30020451135083
gene26927	143	173	158	183	178	169	276	246	266	259	337	389	1.92328	1.93555	1.79871	1.994	2.39456	2.12319	2.99583	2.97702	2.81844	3.18819	3.32664	4.91382	6.57289613830581e-10	0.739715792626781
gene18221	634	646	561	639	486	597	907	852	926	852	1075	704	3.87359	3.29193	2.91059	3.18002	2.95705	3.40284	4.48652	4.71979	4.51887	4.79743	4.84791	4.04927	2.03210771313978e-15	0.484176774185529
gene19488	82	87	70	77	85	94	115	114	134	135	171	102	0.95947	0.815042	0.661416	0.718315	0.945052	0.999497	1.04486	1.17153	1.24563	1.39446	1.42508	1.07562	3.01576156498976e-05	0.54160838694204
gene19482	4292	5394	5195	5215	4166	4937	4399	3991	4719	4168	4593	3780	62.857	65.9319	64.6054	62.3635	60.9732	67.4712	52.1317	52.9966	55.2028	56.1989	49.6313	52.1438	2.44174548639232e-16	-0.27152
gene19480	898	804	832	665	767	659	1592	1703	1735	1383	2095	1448	6.86554	5.1274	5.40021	4.14256	5.85424	4.70282	9.85998	11.8219	10.6003	9.74485	11.8316	10.44	2.67088242853811e-18	1.00257718309091
gene19481	4789	6193	5809	6124	4819	5740	7144	5941	6959	6145	6690	5824	51.2574	55.1789	52.7956	53.4343	51.4686	57.2939	61.8595	57.6269	59.4071	60.4885	52.8302	58.7002	0.000695937650272124	0.1260744815574
gene19486	17	14	31	16	21	27	73	66	55	57	57	79	0.170772	0.112724	0.265259	0.128699	0.205809	0.252744	0.601034	0.606879	0.44935	0.538843	0.4293	0.758861	5.33139422364506e-12	1.53970081268778
gene19487	78	86	83	90	70	77	114	87	126	74	85	90	0.432791	0.416698	0.408462	0.42785	0.387585	0.415267	0.540495	0.456023	0.590542	0.385866	0.345494	0.495828	0.251922357971264	0.162869996763387
gene19484	99	44	42	185	146	193	60	19	15	23	169	138	3.17025	1.06266	1.55233	4.4598	5.00869	5.32196	1.43651	0.508364	0.343951	0.613487	4.05356	4.08851	0.233008174666804	-0.865417
gene19485	63	68	39	60	39	57	46	55	67	60	63	49	0.943655	0.856966	0.493089	0.736812	0.584626	0.803963	0.564857	0.747585	0.808041	0.833763	0.701245	0.687281	0.895508898272094	-0.0263316
gene4619	77	115	91	132	76	78	52	50	36	51	59	47	0.495648	0.62327	0.501034	0.696905	0.49368	0.472141	0.270531	0.294975	0.185273	0.300469	0.282305	0.288414	6.77067456680142e-11	-1.02344
gene19730	747	842	843	821	723	832	7852	7185	8125	7189	8272	7031	7.68571	7.22274	7.36746	6.88635	7.43097	7.98325	65.4493	67.1435	66.7968	68.1731	62.8576	68.219	0	3.1606147057667
gene19731	3312	4175	4023	4182	3312	3672	7669	6900	7742	6641	7618	6370	41.9021	44.0496	43.2273	43.1428	41.851	43.355	78.5797	79.2569	78.2378	77.4176	71.1602	75.9668	4.157515375244e-192	0.836793333874502
gene19734	856	1063	1052	1113	841	951	1565	1550	1883	1584	1939	1514	18.4954	19.1394	19.2921	19.6008	18.1281	19.1648	27.3718	30.4045	32.4857	31.5157	30.92	30.8193	4.7026238524296e-57	0.686343565617255
gene19735	935	1112	1089	1110	942	1119	1001	952	1036	965	1040	847	11.4687	11.3183	11.4066	11.1176	11.4414	12.7337	9.60149	10.636	10.1819	10.8513	9.27427	9.65226	1.63125101110683e-05	-0.197338
gene19736	262	314	316	319	266	279	339	326	383	271	398	332	4.90024	4.91892	5.03299	4.88796	4.98669	4.89172	5.14811	5.5747	5.74587	4.70294	5.51971	5.88608	0.0631075212880174	0.133872354337173
gene19737	782	992	932	997	903	940	1562	1430	1590	1415	1693	1346	6.34196	6.70958	6.42087	6.59394	7.31677	7.11794	10.2647	10.5324	10.3004	10.5765	10.1414	10.2951	2.20731917257909e-57	0.616036806756506
gene969	5186	6317	6014	6319	5232	5712	5508	5195	5789	4714	5848	4613	116.587	118.342	114.787	115.746	117.392	119.74	100.188	105.959	103.893	97.6113	96.9845	97.7002	2.10197491340218e-19	-0.223147
gene968	136	151	146	132	97	121	709	582	714	666	785	588	0.685005	0.634579	0.626213	0.54273	0.484552	0.56742	2.89855	2.66375	2.87928	3.09862	2.92696	2.80196	4.31813252935465e-205	2.27996850199111
NewGene_2774	251	313	228	330	211	262	528	480	596	523	621	495	6.35165	6.42776	5.13738	6.54848	5.56761	6.0322	11.9169	11.5697	13.2204	12.5886	12.3158	12.758	3.4648589393936e-38	0.938652100587524
gene967	16	16	19	20	14	18	138	110	132	111	159	89	0.340222	0.283704	0.342971	0.34512	0.283993	0.349107	2.3944	2.14558	2.25773	2.18515	2.52111	1.79523	5.92322227414563e-51	2.74720795291206
NewGene_2773	289	378	337	357	305	312	395	418	430	419	512	370	2.76876	3.37672	2.7172	3.70885	3.07638	3.09413	3.64808	4.53289	3.80666	3.63206	4.20397	3.79017	2.96714043141026e-05	0.276129016791794
gene18283	5069	5646	5476	5864	4992	5039	7177	6224	6993	6215	7769	5494	36.3325	33.7414	33.3345	34.2916	35.7244	33.6991	41.6525	40.4959	40.0263	41.0413	41.1076	37.1394	8.55010674902482e-15	0.221114202991318
gene18282	782	832	827	767	784	735	1643	1473	1551	1304	1707	1418	3.75929	3.32157	3.37484	3.00621	3.76512	3.29998	6.38616	6.42385	5.9582	5.77995	6.05775	6.43107	1.19630583246734e-66	0.852335449916777
gene18281	178	218	206	184	181	190	176	179	193	161	202	158	0.679612	0.695771	0.683484	0.573561	0.758203	0.678339	0.566424	0.782808	0.992039	0.587769	0.989505	0.568285	0.0216578172294955	-0.203549
gene18280	3688	4417	4233	4508	3535	4090	4303	3715	4573	3827	4861	3609	22.4949	21.1531	20.154	22.1357	19.6147	22.1786	21.644	17.411	22.7101	21.5796	21.8433	21.8891	0.0178154647291079	-0.0652023
gene3644	1268	1652	1501	1553	1270	1398	1637	1437	1717	1428	1841	1411	28.031	30.4692	28.1983	28.0099	28.0347	28.848	29.3132	28.8483	30.3223	29.0897	30.0532	29.4141	0.23055838930921	0.0438579762496922
gene18288	400	452	390	512	392	398	541	439	515	440	543	373	1.95631	1.85952	1.75713	1.98128	1.98401	1.77354	2.33686	2.09511	2.11635	2.09482	2.0357	1.8435	0.285735104128123	0.0730787898385418
gene9141	12978	15976	15192	16160	13039	14268	9797	8503	10104	8592	10525	8004	160.561	172.791	158.244	161.747	161.014	164.534	94.8284	92.7773	97.5676	97.4913	93.9456	121.108	0	-0.746364
gene9140	45	66	46	46	34	70	76	98	103	84	97	236	0.47534	0.628365	0.588274	0.683081	0.363377	0.86143	0.837067	1.34102	1.065	0.825987	0.856467	2.37885	0.00128823711480781	1.13173231375768
gene9143	1526	1724	1753	1715	1440	1682	2594	2217	2482	2171	2565	2055	10.3547	9.69969	9.95359	9.35647	9.61412	10.4837	14.1938	13.4741	13.4157	13.5954	12.7077	13.0905	3.22751636311908e-36	0.428484581829882
gene9142	2172	2786	2584	2718	2193	2421	2459	2423	2501	2389	2774	2295	54.8101	59.0277	55.3366	55.5239	56.0108	56.6486	49.8714	55.5669	50.3617	55.7057	51.5306	54.595	0.0160874557498364	-0.086449
gene9145	7734	9600	9285	9477	7697	8478	9587	8468	9758	8347	10302	7831	51.161	52.9556	52.166	51.1216	50.8465	52.3357	51.3553	50.8557	51.5527	50.8721	50.3111	48.8299	0.120479299404641	-0.0332151
gene9146	58	52	64	48	35	59	181	175	136	135	168	128	1.86432	1.40128	1.75512	1.27689	1.12833	1.78243	4.76594	5.17721	3.52779	4.04392	4.03563	3.92457	3.03192603151817e-25	1.45875597460725
gene9149	31	42	30	34	32	31	192	186	222	202	201	176	0.343687	0.377331	0.270123	0.29951	0.345053	0.299768	1.72085	1.87931	1.96127	2.06159	1.67358	1.86977	8.88120093177487e-74	2.47464635694072
gene9148	463	530	535	605	438	521	515	478	568	456	559	444	8.21528	7.84964	8.07117	8.75979	7.7605	8.62601	7.40648	7.6978	8.06003	7.46386	7.32242	7.43102	0.0307302228051354	-0.121345
NewGene_5094	87	97	69	91	72	48	73	67	86	102	93	74	2.53648	2.30373	1.82809	2.1009	2.12361	1.21364	1.69956	1.83185	1.96224	2.95265	2.04938	2.05323	0.958329319794252	0.00962727478013783
NewGene_5090	26	27	21	29	26	20	41	37	40	49	54	47	0.32175	0.276423	0.220672	0.300639	0.325046	0.232173	0.415583	0.412563	0.400725	0.637157	0.504023	0.556455	0.000237870045527971	0.760673219110381
NewGene_5093	97	90	114	114	80	93	90	79	102	73	87	89	1.43194	1.14253	1.40772	1.4085	1.22008	1.28148	1.24253	1.24537	1.36662	1.09416	0.962585	1.23399	0.0419992927460968	-0.263293
gene13474	2356	2864	2796	2839	2209	2583	2099	1869	2155	1747	2255	1843	33.9195	34.394	34.1921	33.3357	31.7697	34.7125	24.4732	24.4264	24.781	23.1728	23.9684	25.0146	2.38714559905368e-52	-0.473737
gene17990	248	253	270	288	264	202	326	249	299	252	349	245	2.93734	2.5318	2.71645	2.78729	3.15952	2.23056	3.12969	2.67568	2.83591	2.76144	3.06406	2.73099	0.368361575416339	0.0790400117088303
gene17996	462	501	554	528	452	475	499	428	460	402	525	453	2.44757	2.1769	2.56999	2.32421	1.88569	2.3978	2.16362	1.63538	1.95754	1.9609	2.07497	2.21895	0.00111738022183595	-0.191364
gene13470	2096	2363	2395	2516	2082	2251	3284	2894	3368	2973	3707	2775	13.5809	12.7187	13.1367	13.2662	13.4224	13.571	17.2514	16.9704	17.3794	17.7254	17.7324	16.8915	1.74448973179952e-47	0.381775928680192
gene17994	4884	5524	5370	5731	4687	4878	7868	6943	7893	6768	8676	6337	42.6214	40.2217	39.7834	41.3266	41.0971	39.612	55.4403	54.9495	54.8655	53.8947	55.83	52.3059	1.5017335508098e-79	0.42690948643891
gene13472	10452	11793	11520	12545	10502	10374	17472	14828	16997	14988	19142	13859	92.2902	86.8032	86.3669	90.3315	92.5572	85.4379	124.884	118.841	119.829	121.912	124.771	115.341	3.86745360053727e-68	0.44219579976257
gene17998	1792	2298	2071	2140	1949	2003	1818	1609	1749	1531	1804	1431	8.93684	9.9343	8.77188	8.89101	9.69993	9.52661	7.70254	7.25976	7.23917	7.41266	7.02624	7.03795	6.33448866739689e-27	-0.389987
gene13479	356	518	438	494	384	415	696	614	698	599	683	603	5.93838	7.20468	6.19941	6.70917	6.39612	6.45906	9.3936	9.29846	9.29855	9.20213	8.40889	9.47418	2.40759980160594e-18	0.496233530070902
gene13478	3054	3533	3398	3720	2971	3279	3570	3107	3393	3094	3734	2804	13.5656	13.2463	12.7849	13.3134	13.287	13.4693	12.6189	12.311	12.0223	12.8443	12.0575	11.7062	8.09647503981533e-05	-0.107067
gene24221	13098	14415	14569	15339	13159	13205	12303	10498	12300	10570	13501	9764	88.6662	81.3567	83.1644	84.536	88.4306	84.0385	66.2532	64.4058	65.7575	65.152	66.1967	62.3671	7.16760574707626e-51	-0.37449
gene24226	1341	1686	1647	1860	1475	1497	3183	2739	3159	2696	3513	2421	25.3652	26.6008	26.4675	28.6949	27.856	26.4234	48.7676	47.0435	47.7326	46.9861	49.0654	43.18	2.39914399031311e-108	0.807564810114766
NewGene_2306	83	78	80	99	70	99	77	61	63	89	77	71	2.14393	1.69295	1.75051	2.09479	1.81694	2.39869	1.61456	1.42726	1.29397	2.12839	1.47502	1.73744	0.0448640537428228	-0.300267
gene24224	791	926	901	1038	709	891	1222	1115	1242	1155	1301	1012	7.91825	7.72222	7.67206	8.51386	7.10436	8.3552	9.92235	10.1449	9.95104	10.6695	9.63921	9.589	1.46095014560873e-13	0.338227717693451
gene25830	221	263	253	311	243	256	220	254	237	254	242	191	2.41978	2.40143	2.35628	2.76953	2.65822	2.61652	1.94104	2.50734	2.07262	2.55344	1.93915	1.95824	0.0112177938301431	-0.228381
gene25832	988	1145	1135	1211	973	1136	1278	1136	1312	1215	1270	1084	16.0343	15.4966	15.6479	16.0313	15.782	17.209	16.8015	16.742	17.0108	18.1714	15.2248	16.5818	0.176191597583934	0.0614595854596894
gene27722	73	94	84	100	92	65	173	163	190	152	214	137	0.931719	0.996229	0.908056	1.03286	1.17342	0.76766	1.78929	1.88355	1.93865	1.78325	2.01411	1.64376	5.71241816903547e-17	0.925996978694803
gene13880	449	533	569	603	435	528	2389	2166	2402	2109	2457	2039	7.19843	6.80159	7.95429	7.89519	6.72404	8.09056	31.7909	31.1624	30.9644	31.8997	29.875	31.6352	0	2.03622000584663
gene27728	307	395	408	412	338	368	329	275	334	270	396	238	3.76464	4.03995	4.25878	4.12934	4.10781	4.21126	3.27291	3.05692	3.26722	3.10779	3.65923	2.75485	1.4321590000346e-07	-0.367025
gene13882	641	774	725	755	663	682	1185	1205	1319	1156	1472	1274	21.389	21.5471	20.5436	20.5343	22.0967	21.2382	32.0278	36.5097	35.1609	35.5298	36.2687	40.0642	1.38901406348347e-52	0.75816729002144
gene25837	1700	2187	2087	2184	1860	1936	2181	1880	2361	2025	2387	1870	27.5079	29.5045	28.6753	28.8149	30.0568	29.227	28.5733	27.6092	30.5115	30.1816	28.5147	28.5212	0.996115023265971	-0.000183299
gene25768	901	1228	1092	1208	986	1096	1393	1218	1312	1214	1591	1212	27.7334	31.5336	28.5713	30.3399	30.3353	31.4849	34.7391	34.0597	32.2778	34.4353	36.1706	35.1822	3.20800804687239e-06	0.199013024069439
gene25769	52	45	48	57	49	40	85	61	69	85	105	89	2.07137	1.52244	1.67356	1.89028	1.94408	1.55694	2.80948	2.16409	2.29791	3.26489	3.24427	3.4764	2.96675032619265e-05	0.674150097717591
gene25765	50	66	71	74	85	45	97	119	101	99	110	111	1.05333	1.09311	1.17383	1.16751	1.64974	0.809848	1.55716	2.114	1.62297	1.77899	1.60011	2.04677	5.66074210943088e-05	0.623062780818607
gene25767	2072	2532	2571	2523	2019	2420	3087	2841	3379	2669	3353	2739	40.6407	41.4182	42.837	40.3019	39.5635	44.2605	49.0284	50.6027	52.9407	47.8188	48.2474	50.6591	3.07755220097671e-15	0.266790563156973
gene16647	2236	2556	2659	2746	2240	2523	2358	2237	2473	2157	2805	2175	31.7765	30.2953	32.0978	31.821	31.7972	33.4698	27.1392	28.8598	28.0684	28.2499	29.428	29.1311	2.12460831329062e-07	-0.163206
gene27892	1791	2134	2113	2250	1850	2092	2732	2491	2723	2361	2883	2321	6.9525	7.45952	7.11378	7.11425	7.06332	8.07531	7.90893	8.25526	8.09258	7.70988	7.4193	8.01889	3.84954396312256e-18	0.255273186467457
gene16648	28	37	15	26	21	31	801	678	728	581	754	607	0.300008	0.362962	0.1441	0.242054	0.222814	0.310364	7.24689	6.84871	6.47105	5.8867	6.22114	6.3209	8.48262733486752e-277	4.62526039272463
gene15590	696	877	882	886	791	739	1226	896	1090	950	1165	861	6.63922	7.05813	7.20273	6.91609	7.54279	6.63769	9.56498	7.8514	8.33311	8.46999	8.25585	7.90258	1.19589062526601e-06	0.254242904801705
gene15592	31485	36794	35066	37859	30984	33246	26382	22740	26813	22655	28713	21440	178.553	173.998	168.9	175.07	175.473	175.945	121.154	117.073	121.444	118.366	120.211	114.604	8.32251554688161e-242	-0.556461
gene15593	544	650	649	639	528	567	533	487	656	540	601	509	13.4558	13.4166	13.647	12.9045	13.041	13.1039	10.6832	10.9467	12.9624	12.307	10.9827	11.874	0.000770526196706842	-0.191783
gene15594	7170	8262	7772	8542	7124	7533	7071	6139	7505	6127	7773	6051	112.946	108.348	103.618	109.681	111.804	110.185	89.7422	87.4747	94.2675	88.7654	89.6862	88.2464	6.61165066919722e-35	-0.281027
gene15595	123	184	198	194	152	189	213	148	183	150	188	151	2.61143	3.30343	3.55871	3.39264	3.22697	3.76124	3.69289	2.88401	3.13281	2.90207	2.92817	2.9986	0.363534822474128	-0.0967302
gene15597	1412	1514	1477	1597	1385	1401	1574	1201	1453	1181	1505	1148	9.42121	8.40858	8.34836	8.67381	9.3349	8.76092	8.46058	7.26166	7.72308	7.21266	7.39612	7.20728	6.15962125640099e-07	-0.217613
gene4300	3108	3691	3485	3753	3262	3439	5046	4905	5720	4808	5727	4666	55.5625	55.0175	52.9118	54.6963	58.2343	57.363	73.0358	79.589	81.6588	79.1843	75.5742	78.6221	1.354859469193e-58	0.486072806667091
gene9553	255	361	342	362	264	308	373	333	355	319	434	322	8.57734	10.133	9.76285	9.92448	8.93523	9.66179	10.1397	10.1249	9.45144	9.90971	10.7381	10.153	0.21163890794975	0.0890029019503341
gene14642	127	166	142	169	156	153	205	148	171	152	226	148	3.19514	3.50301	3.05175	3.47812	3.94373	3.59906	4.19798	3.38714	4.06407	3.53426	4.21373	3.53325	0.302549344653501	0.107348118597842
gene14641	16726	19721	18573	19853	17430	16650	14032	13755	15565	13442	18621	14442	680.281	668.844	641.589	658.42	707.948	631.933	462.154	507.878	505.611	503.709	559.12	553.644	7.32553207340587e-20	-0.367838
gene14640	2114	2669	2645	2690	2217	2317	3113	2733	3106	2693	3372	2658	22.8202	24.0285	24.2462	23.6763	23.8956	23.3415	27.2113	26.7814	26.7785	26.7834	26.8768	27.0463	1.45762558362143e-11	0.183336799605938
gene14647	315	366	343	400	273	290	182	162	192	189	213	213	6.92812	6.72037	6.42121	7.19235	6.00197	5.95181	3.2502	3.24553	3.36859	3.79936	3.46617	4.41932	6.03977471162625e-24	-0.868156
gene25498	14	16	17	6	28	17	52	57	62	83	80	65	0.068692	0.064714	0.067193	0.022928	0.135201	0.076581	0.204905	0.250747	0.239957	0.374133	0.28697	0.298284	1.02019065766368e-14	1.92951528722771
gene25496	1413	1736	1741	1660	1404	1550	2051	1894	2114	1812	2032	1797	27.8549	28.5426	29.1537	26.6851	27.638	28.5111	32.7425	33.8998	33.2887	32.9266	29.5823	33.4044	1.82567249744077e-08	0.215221320849905
gene25494	1980	2325	2148	2474	2030	1926	2673	2291	2720	2442	3018	2285	32.3927	31.8942	30.0637	33.128	33.2672	29.421	35.7597	34.1286	35.5948	36.9406	36.6168	35.2769	1.40210352323731e-06	0.171043847726374
gene25495	449	530	576	549	401	500	797	711	843	737	902	729	6.7351	6.62438	7.33828	6.70857	6.0031	6.99165	9.67937	9.68477	10.1015	10.1868	9.98421	10.3085	7.27536750957438e-28	0.565023526458319
gene25493	1283	1522	1502	1660	1387	1472	1613	1331	1614	1359	1854	1425	9.27811	9.17531	9.22153	9.78606	10.0123	9.93377	9.44186	8.73506	9.31704	9.04984	9.89589	9.71072	0.45617981506024	-0.0314146
gene25490	175	259	212	235	160	216	174	140	174	171	206	158	3.42914	4.22854	3.52372	3.76103	3.1242	3.9562	2.76274	2.49495	2.71439	3.08223	2.98305	2.91994	4.96330445754731e-05	-0.381389
gene11030	1133	1433	1270	1356	1142	1321	1906	1726	1850	1645	1842	1645	19.133	20.1188	17.3514	18.5816	19.1937	20.723	25.9706	25.9096	24.884	25.5177	22.8696	26.1194	1.31787915767859e-20	0.386806244914276
gene11037	222	369	375	352	312	322	315	314	325	291	416	278	1.31876	1.82953	1.89324	1.70859	1.84976	1.78544	1.51838	1.69363	1.62965	1.58844	1.8254	1.55838	0.274353958774034	-0.0966715
gene9554	242	253	273	306	222	271	3279	2957	3392	2737	3607	2848	3.3438	2.91971	3.21541	3.46044	3.0688	3.49696	36.8273	37.2228	37.5728	34.965	36.9268	37.2251	0	3.49715233778513
gene11035	2057	2473	2449	2501	1946	2290	3202	3129	3416	3006	3497	2885	36.463	36.5619	36.8829	36.1502	34.4472	37.8902	45.9735	50.3601	48.3689	49.1015	45.7716	48.2095	4.0079138372849e-35	0.395771661226468
gene11039	3714	4674	4256	4374	3552	4144	4373	4152	4773	4030	4607	3989	26.8253	27.7848	25.5664	25.5624	25.162	27.453	25.0468	26.7613	27.0502	26.2107	24.108	27.131	0.686356142438707	-0.0152385
gene11038	52	54	74	60	53	42	77	59	66	67	66	53	0.681907	0.587915	0.828857	0.638707	0.689324	0.513659	0.814401	0.697282	0.688747	0.81314	0.640923	0.647725	0.45612612018446	0.125158450952639
gene11698	204	311	247	254	210	248	330	280	366	248	346	250	1.20885	1.53832	1.24767	1.22638	1.24538	1.37435	1.59085	1.51131	1.73401	1.3583	1.51591	1.40045	0.0108702625002609	0.213932872094322
gene11697	5948	7110	7255	7321	6137	6667	6273	5780	6911	5785	7089	5538	216.947	216.242	224.733	217.715	223.53	226.911	185.266	191.381	201.306	194.39	190.879	190.394	8.08042614826543e-17	-0.201961
gene11696	1184	1357	1368	1419	1173	1362	1664	1566	1732	1598	1806	1512	9.06297	8.67615	8.90942	8.87828	8.97184	9.75661	10.3463	10.9042	10.6016	11.2957	10.2322	10.9366	9.07080973647201e-11	0.242805408148412
gene11694	98	137	117	114	88	91	137	144	168	178	186	142	0.448467	0.521617	0.454225	0.426131	0.403277	0.389922	0.50706	0.598175	0.614169	0.75308	0.628479	0.613858	2.36129041162712e-05	0.483919111280561
gene11693	2561	3085	2916	3041	2572	2651	3482	3135	3904	3071	3777	3040	36.6834	36.7751	35.4118	35.446	36.7471	35.3825	40.322	40.6921	44.5991	40.4695	39.8635	40.9621	3.88240910094342e-10	0.189643577060864
gene10343	373	407	468	417	389	438	432	391	422	447	455	433	3.36888	3.03009	3.53043	3.07611	3.50956	3.6054	3.10798	3.28233	3.15712	3.76822	3.07217	3.74306	0.664652720042345	-0.0343919
gene10341	374	457	458	453	363	468	564	576	612	556	659	524	5.58168	5.76899	5.87435	5.5719	5.41669	6.57925	6.90043	7.92353	7.41936	7.80098	7.29381	7.48851	1.05856561501371e-09	0.354042028864244
gene10346	450	565	563	595	389	432	539	501	552	522	612	461	3.64362	3.81555	3.87138	3.93275	3.14556	3.26699	3.53797	3.68647	3.57404	3.89402	3.66261	3.51723	0.920103129723573	0.00749178708870483
gene10344	166	227	273	214	225	196	309	234	335	270	303	224	3.07072	3.4977	4.28574	3.21502	4.14199	3.3727	4.61472	3.92101	4.93937	4.60197	4.13152	3.89028	0.0045689967919127	0.273271968297276
gene10345	8133	9955	9260	10164	8208	9165	10150	8878	10129	8933	10695	8235	30.5896	30.5108	28.91	30.4439	30.0614	31.4122	30.207	30.1233	29.6456	30.2321	28.9877	28.5887	0.151807133126546	-0.0328636
gene17694	380	451	433	423	406	387	296	238	279	276	353	218	2.25533	2.23187	2.18253	2.04755	2.40434	2.14302	1.42142	1.2792	1.3207	1.50941	1.5452	1.21612	5.56019073642759e-22	-0.672841
gene11965	161	226	249	236	180	223	230	221	255	215	269	228	1.44466	1.68989	1.89468	1.72425	1.61261	1.86166	1.66654	1.8008	1.82677	1.7755	1.78165	1.92738	0.441112136351562	0.0693427560691338
gene11967	466	689	651	667	462	555	909	840	977	800	1095	894	4.65114	5.75566	5.53451	5.44493	4.52279	5.15308	7.31463	7.68678	7.88176	7.23409	8.18083	8.49098	2.83422084978177e-22	0.577913719918075
gene11961	7093	8091	8114	8639	6915	7314	9382	8412	9208	8036	10236	8056	59.2853	55.9495	56.4426	61.226	59.321	55.9395	60.5161	62.064	60.2917	60.7389	62.3567	60.3814	6.2197532849101e-09	0.120137955368952
gene11960	2706	3262	2986	3245	2423	2837	1988	1795	2121	1820	2094	1693	20.9942	23.1118	18.8	19.2317	21.2051	19.6125	12.0568	12.3681	12.7709	12.3279	12.4454	13.0189	1.57458392448139e-90	-0.686623
gene11969	1845	2184	1968	2115	1613	2050	2730	2493	2816	2496	2900	2397	21.8694	21.5595	19.7628	20.4356	19.0483	22.6764	26.152	26.7564	26.527	27.1632	25.293	26.7077	6.07582942740277e-20	0.341250752571281
gene13435	1636	1997	1923	1904	1629	1820	1499	1343	1537	1428	1793	1331	8.61623	8.62642	8.60407	8.17906	8.56273	9.08675	6.29929	6.27976	6.51754	7.07771	7.03373	6.67541	6.12146167049921e-27	-0.377749
gene13437	44	37	48	44	40	48	44	29	45	30	31	26	0.174677	0.124438	0.162649	0.144205	0.159209	0.177629	0.143313	0.103431	0.145137	0.110518	0.09255	0.095697	0.0251339607898664	-0.443644
gene24412	2130	2588	2422	2643	2201	2236	2609	2212	2503	2132	2705	2034	36.6352	37.2459	35.3162	36.9814	37.7592	35.9317	36.232	34.5197	34.3956	33.6014	34.3317	32.9801	0.00219121454606187	-0.0920289
gene2333	1369	1646	1508	1647	1283	1490	1307	1275	1475	1235	1385	1133	42.0011	42.0999	39.2952	41.1988	39.3163	42.6499	32.4611	35.504	36.1304	34.8914	31.3661	32.7452	3.93946360622124e-12	-0.28138
gene2332	993	1156	1190	1258	999	1171	1360	1252	1357	1182	1433	1022	10.9194	10.5937	11.1093	11.2746	10.9695	12.0088	12.1045	12.4959	11.9116	11.97	11.6313	10.5938	0.0705747848735713	0.0794926519405642
gene2330	807	1005	966	1079	864	925	793	745	769	685	866	692	21.1108	21.9298	21.4675	23.026	22.5759	22.595	16.8022	17.714	16.0856	16.5266	16.7323	17.0783	1.53283929318542e-20	-0.398046
gene7120	3608	4140	4025	4167	3523	3800	4619	4235	4694	3863	5093	4038	68.5163	67.7375	67.7271	67.0587	68.7032	58.0145	71.9645	74.2518	71.9254	59.4348	71.1923	75.0727	5.64879663944832e-05	0.100709054126403
gene2335	386	482	446	409	384	357	474	445	531	473	531	477	2.69695	2.81066	2.64987	2.33019	2.67903	2.3261	2.68345	2.8239	2.96681	3.04721	2.73834	3.14073	0.0142318074331829	0.164848862352388
gene2334	1543	1949	1986	1927	1655	1773	2059	1877	2258	1737	2261	1809	31.218	32.8971	34.1445	31.7962	33.4377	33.4838	33.7489	34.4822	36.4977	32.3853	33.7807	34.5088	0.112225279805813	0.0591954259731125
gene2339	1770	2261	2295	2287	1912	2171	1863	1750	1796	1715	1989	1644	8.5813	9.13596	9.43673	9.01932	9.24775	9.81693	7.31168	7.69879	6.94992	7.65369	7.1124	7.50122	1.20351714176593e-17	-0.323448
gene13868	1706	2217	1836	2022	1576	1781	2393	2112	2462	2109	2657	1934	12.8685	13.8796	11.7436	12.4245	11.8238	12.4538	14.6005	14.4679	14.7993	14.6843	14.7609	13.7081	8.67404043502408e-08	0.206836533533938
gene13869	67	68	71	67	54	61	59	71	86	47	52	63	0.503145	0.416026	0.557889	0.500169	0.49015	0.535988	0.449291	0.561798	0.518948	0.317114	0.355559	0.436631	0.483750310843039	-0.122038
gene13862	1811	2103	2044	2037	1640	1972	2097	1737	1974	1729	2162	1545	30.4388	29.4899	29.1953	27.9042	27.5139	30.9328	28.5368	26.4847	26.493	26.749	26.8251	24.4886	0.000347662302425338	-0.13666
gene17522	6631	7561	7553	7860	6267	6716	9659	8482	9730	8636	10581	8417	104.778	99.5778	101.615	102.681	98.5166	99.9671	124.793	123.858	123.82	126.901	125.183	127.971	2.09516566090711e-44	0.294614400310582
gene13861	393	456	474	490	346	417	329	332	327	319	358	227	2.42301	2.34296	2.51883	2.54826	2.15818	2.43247	1.662	1.89904	1.72663	1.8382	1.6661	1.30634	2.82070723422924e-13	-0.531511
gene13866	1531	1736	1679	1840	1572	1533	1126	1006	1154	1051	1301	980	3.6238	3.42754	3.37647	3.55113	3.71558	3.38624	2.15899	2.40306	2.18111	2.58739	2.27258	2.43486	2.6738035827364e-76	-0.669455
gene13864	581	615	598	611	523	545	329	320	303	257	364	251	10.4761	9.30468	8.99737	9.06211	9.50641	9.11912	4.70169	5.14879	4.15888	4.12681	4.79563	4.17343	8.25442196515533e-60	-1.02095
gene13865	6487	7831	7312	7699	6525	6957	8248	7540	8360	7082	9300	7218	107.406	108.12	102.831	103.948	107.897	107.488	110.587	113.339	110.554	108.025	113.679	112.642	0.00148516743361047	0.0682745483614497
gene4476	3052	3403	3382	3460	2904	3195	1948	1743	1913	1668	2102	1598	31.0664	28.8901	29.2383	28.7215	29.5237	30.3547	16.056	16.1045	15.551	15.6457	15.7983	15.335	6.54714718352214e-241	-0.911895
gene4474	548	743	639	662	568	636	567	506	565	468	610	524	5.48816	6.20582	5.43192	5.40688	5.68121	5.9456	4.594	4.59941	4.51345	4.31905	4.50961	4.94586	4.50935445510698e-09	-0.315305
gene4475	706	849	787	935	754	725	557	503	571	444	526	447	5.70375	5.71947	5.40377	6.15787	6.08038	5.46804	3.64513	3.68738	3.68663	3.30021	3.13596	3.39927	2.1136626433476e-41	-0.728864
gene4472	7882	9483	9205	9532	8039	8374	10076	8547	9586	8282	10398	7626	41.3655	41.4979	41.0298	40.7882	42.1307	41.0115	42.8178	40.7179	40.1793	40.0426	40.2858	37.7213	0.157004258408098	-0.0364436
gene4478	24	38	22	36	28	17	279	223	266	243	303	192	0.264243	0.38379	0.26632	0.275376	0.757062	0.159113	4.83818	4.9817	4.92007	5.09395	5.10776	4.6696	6.7148681984173e-104	3.09909354696689
gene4479	1989	2218	2137	2346	1961	2044	2863	2353	2741	2325	3102	2178	6.29982	5.85836	5.74793	6.05712	6.20087	6.04176	7.34327	6.76425	6.93328	6.78538	7.25332	6.50312	1.80493984328231e-09	0.200589872552778
gene1444	722	762	712	813	689	690	817	710	769	679	911	623	4.49697	3.97116	3.77492	4.1295	4.29951	4.01278	4.12089	4.01981	3.83443	3.89511	4.18972	3.65841	0.311747084590932	-0.0538423
gene1446	1218	1400	1355	1521	1218	1240	1720	1403	1603	1355	1760	1356	10.2267	9.8116	9.66409	10.4166	10.2108	9.71043	11.7029	10.6968	10.7532	10.4786	10.9108	10.7511	0.00124096744541934	0.120207731928184
gene1447	4094	4785	4459	4874	4180	4273	4505	3736	4275	3693	4985	3594	126.256	123.061	116.796	122.563	128.719	122.971	112.487	104.596	105.284	104.926	113.481	104.459	9.24711526964166e-12	-0.197957
gene1440	39	43	87	44	47	47	24	33	34	41	30	40	0.242613	0.251801	0.498342	0.217789	0.293515	0.276017	0.126326	0.190019	0.168426	0.250048	0.137801	0.242955	0.00335273596823224	-0.674508
gene1442	3737	4017	4004	4395	3971	3650	4766	4000	4356	3713	5387	3558	25.5268	22.8838	23.231	24.4822	27.0858	23.2285	26.3004	24.7379	23.7069	23.3041	27.1022	22.8629	0.706911934353505	0.0187796824912928
gene1448	908	1078	947	1142	962	1013	1058	907	1027	938	1077	875	5.27704	5.21833	4.7042	5.40168	5.5793	5.52455	4.97154	4.83732	4.81898	5.01819	4.61562	4.83013	0.00427981834787932	-0.128933
gene3173	1398	1539	1361	1553	1316	1375	1556	1314	1424	1239	1579	1151	4.33777	3.98204	3.50467	3.86184	4.01618	3.98278	3.81227	3.61385	3.48612	3.41387	3.49342	3.25289	0.00122130025771616	-0.140294
gene3170	1476	1634	1646	1804	1622	1617	2115	1867	2002	1893	2212	1669	16.0428	14.8136	15.1991	15.9893	17.61	16.4001	18.6144	18.4267	17.3834	18.9532	17.7489	17.1041	1.59034085626463e-05	0.172469364805158
gene3171	972	984	999	1062	810	959	1190	1002	1198	999	1243	1083	5.20711	4.42666	4.54816	4.67133	4.37825	4.79538	5.16226	4.87623	5.12555	4.93182	4.912	5.46617	0.00858126303479919	0.126329264489092
gene4780	1801	1887	1909	1888	1628	1673	1765	1470	1725	1439	1813	1321	6.26125	5.68533	5.87973	5.43806	5.88242	5.61127	5.18011	4.85858	4.78172	4.79593	4.85837	4.52788	1.41381462380508e-11	-0.271328
gene4781	2091	2164	2163	2356	2066	2008	1519	1186	1366	1195	1614	1065	10.264	8.8621	8.97688	9.41291	10.0924	8.98823	6.04627	5.28541	5.36166	5.40885	5.85719	4.88537	2.95007532836481e-65	-0.790506
gene3174	1516	1715	1475	1802	1500	1503	1059	925	1086	968	1171	903	9.00325	8.4713	7.78948	8.9467	9.19507	8.30156	5.28952	5.0091	5.19538	5.43778	5.10495	5.08708	2.09052349252613e-66	-0.728095
gene3175	65	83	86	85	70	69	67	64	80	65	96	65	0.466602	0.50193	0.527187	0.503159	0.50248	0.463113	0.392902	0.417901	0.461116	0.429885	0.511432	0.444661	0.264082469770562	-0.157641
gene11482	1525	1895	1898	1872	1646	1724	1572	1527	1711	1467	1838	1476	15.4582	16.0513	16.4393	15.516	16.6393	16.3381	12.9141	14.1349	13.8974	13.7264	13.8167	14.1862	7.23418227392267e-11	-0.226397
gene11483	682	905	956	870	729	854	606	611	684	592	722	674	8.16083	9.05267	9.73228	8.50085	8.72468	9.53746	5.8939	6.64538	6.54633	6.53571	6.3701	7.60587	3.35867828468375e-13	-0.443132
gene11480	619	793	833	826	648	744	623	638	714	663	703	598	11.2369	11.4461	12.9048	12.2753	10.3295	12.5452	6.68622	10.5818	10.4082	10.6806	9.45067	10.2687	2.06246726118327e-06	-0.262456
gene5787	36	38	41	24	16	29	41	41	46	40	51	37	0.467974	0.433118	0.465071	0.280653	0.195967	0.344059	0.420526	0.498533	0.515898	0.508022	0.502842	0.484832	0.0698241100728853	0.388475049501707
gene5783	9038	11211	10557	10927	9148	10168	10169	10527	11419	9785	11779	10105	212.232	219.51	210.637	209.28	214.668	222.895	193.124	224.337	214.202	211.858	204.305	223.749	0.577051339899336	-0.0204958
gene5782	229	334	298	305	267	256	224	230	270	271	338	208	3.03604	3.80187	3.58578	3.38388	3.57551	3.52286	2.31937	2.79422	2.81285	3.30593	3.18794	2.54951	0.0136139224925492	-0.220773
gene5781	2590	3094	2998	3150	2430	2829	3251	2929	3372	2870	3538	2850	21.0035	20.9082	20.6415	20.8379	19.6866	21.421	21.3505	21.5565	21.8296	21.4574	21.1679	21.7734	0.0638422234784456	0.0513492660690335
gene5780	3060	3443	3261	3563	2873	3163	3694	3376	3840	3163	4110	3380	14.8197	14.0132	13.6282	14.1757	13.8868	14.2677	14.1844	14.9586	14.8922	14.3355	14.7999	15.4385	0.0235503790997824	0.0666865563952481
gene12793	147	165	183	193	149	153	105	116	105	122	121	121	0.420154	0.394868	0.4461	0.451724	0.427283	0.410573	0.243579	0.302302	0.240055	0.321392	0.255493	0.326335	1.58751320458414e-08	-0.600887
gene11481	34	47	30	32	30	38	69	100	87	69	99	84	0.273086	0.317354	0.203566	0.209406	0.241897	0.284105	0.457461	0.741233	0.567103	0.517776	0.592935	0.644529	4.74312918483019e-12	1.18253873855508
gene5789	177	260	234	253	205	191	263	239	237	222	288	201	0.670615	0.802216	0.749287	0.845246	0.761272	0.631531	0.789143	0.769725	0.7198	0.748839	0.773957	0.672284	0.582267966214944	0.0490234769799009
gene5788	170	157	182	184	126	183	197	194	228	219	236	209	1.98643	1.5279	1.80321	1.74966	1.47267	1.99073	1.85703	2.05421	2.12931	2.35401	2.03354	2.30635	0.00568877858663286	0.27153292841909
gene13537	1465	1925	1872	1792	1532	1644	1640	1548	1623	1518	1834	1519	11.8327	12.9636	12.8365	11.8002	12.3498	12.3862	10.7204	11.3441	10.4649	11.2892	10.9339	11.5631	2.45440235230235e-05	-0.164002
gene5439	1338	1531	1674	1578	1253	1520	2562	2333	2671	2445	2763	2253	20.5105	20.7557	23.9003	21.6311	19.2849	22.3259	32.6582	33.9543	33.4785	34.93	32.3696	32.8503	1.55382299968337e-69	0.670965243230112
gene5438	11935	14952	14517	15031	12231	13655	15672	13708	16156	13684	17186	13392	146.352	152.941	151.165	150.348	149.712	156.302	155.638	152.638	158.212	154.609	155.62	154.805	0.0678543782175827	0.0376333175187853
gene5435	844	1057	984	1027	845	905	962	1025	1080	907	1161	958	7.51839	7.84788	7.43555	7.46429	7.53234	7.49818	6.93004	8.54066	7.72793	7.43672	7.64536	8.04513	0.686113714678113	0.0202618439496496
gene5436	372	401	413	455	305	368	290	305	308	266	306	321	3.59696	3.24517	3.40245	3.6021	2.94348	3.32226	2.28174	2.68435	2.37708	2.37046	2.18854	2.92358	1.23295624572149e-08	-0.445092
gene5430	123	116	94	117	104	104	166	176	215	165	199	180	3.72244	2.92721	2.40409	2.8945	3.15841	2.95047	4.07027	4.83712	5.21598	4.61211	4.46322	5.14058	1.2657247563983e-09	0.652665829993379
gene7462	1392	1351	1288	1493	1306	1239	1517	1235	1485	1301	1571	1081	11.4732	9.3179	9.07261	9.85254	10.908	9.78799	10.4903	9.61389	10.3393	9.63729	9.94873	8.88366	0.187706349736951	-0.0752589
gene7464	2338	2708	2560	2777	2419	2243	2698	2318	2517	2279	3049	2068	8.56426	8.27242	7.96539	8.29687	8.85184	7.66955	8.00579	7.71109	7.36527	7.69277	8.24849	7.14147	0.00950271193943096	-0.104149
gene7466	110	100	109	137	110	102	4245	3521	3943	3461	4439	3291	0.663624	0.493565	0.543209	0.667787	0.649075	0.562992	20.6642	19.3629	18.9652	19.2225	19.6078	18.7491	0	5.00853351455356
gene7468	29	35	20	36	26	32	131	146	137	120	153	114	0.259032	0.262069	0.151979	0.259064	0.228144	0.268966	0.95424	1.1949	0.986625	0.999157	1.01559	0.971403	1.62843609457352e-42	2.08258970296411
gene7469	111	98	78	92	74	102	179	168	173	148	173	132	1.62695	1.1965	0.970431	1.0983	1.08733	1.40142	2.13865	2.24044	2.0358	2.01038	1.87821	1.82722	1.06077385554475e-09	0.717273910122052
NewGene_3551	31	40	43	52	36	43	72	56	57	41	79	57	0.457453	0.492157	0.549633	0.634549	0.528581	0.584496	0.851334	0.743324	0.659634	0.565577	0.862885	0.800986	0.00677860156669002	0.472469575939822
NewGene_3555	118	113	127	158	99	106	61	59	60	31	71	30	0.78191	0.578951	0.692817	0.752727	0.578575	0.623023	0.286289	0.31272	0.278696	0.167002	0.303771	0.160614	3.59736433183872e-17	-1.30583
gene24425	84	74	71	90	76	64	81	76	78	80	73	52	1.44284	1.0581	1.0011	1.24338	1.28933	1.00825	1.07434	1.11902	1.07652	1.19691	0.87605	0.798271	0.3247346546573	-0.151002
gene12794	320	298	356	350	277	279	389	355	413	365	444	324	6.15259	4.7744	5.80802	5.48829	5.31659	5.01018	6.05934	6.18837	6.34175	6.46025	6.30126	5.8768	0.00586981579437424	0.194259755607495
gene9438	68	60	40	60	48	69	28	46	32	27	40	28	0.489202	0.360933	0.242003	0.354279	0.348685	0.463128	0.163564	0.301823	0.183559	0.179433	0.214256	0.188971	1.6185635769552e-05	-0.872553
gene9430	2173	2741	2606	2764	2240	2325	1803	1455	1739	1489	1830	1336	15.2573	16.0287	15.7661	15.3197	15.6751	15.263	10.2694	9.28209	9.72097	9.89348	9.40845	8.88545	1.55635325824228e-98	-0.710425
gene9435	459	538	529	555	461	468	148	169	158	114	210	119	2.59003	2.52374	2.52945	2.54317	2.5891	2.45932	0.675542	0.860384	0.710347	0.590643	0.864394	0.629872	5.10489238379542e-116	-1.80591
NewGene_1953	91	96	115	102	91	124	200	191	200	191	241	190	1.42142	1.21374	1.13263	0.801963	0.941733	1.50405	1.9296	1.84073	2.01089	2.09556	2.34421	2.43252	2.94131012864843e-18	0.881481144613799
NewGene_1952	24	42	33	23	30	32	135	107	87	82	104	97	0.35411	0.607235	0.399082	0.387175	0.399301	0.437376	1.78417	1.46375	1.05589	1.13727	1.31794	1.48528	4.24391267697893e-21	1.64806565508095
NewGene_1957	32	27	37	35	26	36	75	82	84	70	107	76	0.584543	0.280163	0.483784	0.325448	0.375965	0.404696	0.802924	0.950844	0.793694	0.753292	1.02626	0.861591	1.32438002652205e-14	1.26476806891989
NewGene_1959	36	29	51	69	43	61	196	221	183	165	237	170	0.203541	0.142655	0.26069	0.341188	0.273002	0.353901	0.955347	1.18746	0.861705	0.915582	1.04189	0.960914	9.75867618050581e-40	1.93300454770514
gene24423	3263	4009	3800	4005	3374	3547	4640	3786	4360	3877	4820	3542	43.6344	44.7493	43.1487	43.7162	45.1777	44.3502	50.9992	46.4344	46.5422	47.5301	47.5695	44.6963	0.000625763343461382	0.0959062689394049
gene19809	1091	1283	1412	1417	1138	1283	1544	1337	1560	1200	1687	1402	7.4753	7.24461	8.18688	7.88869	7.73147	8.14773	8.48445	8.38485	8.5269	7.54364	8.46045	9.05443	0.0203579715737265	0.107070566341101
gene19806	8236	9152	9034	9186	8351	7888	10429	8850	9976	8978	11099	8623	136.142	126.095	126.825	123.789	137.807	121.675	139.589	132.792	131.696	136.718	135.449	134.342	0.0243493434507878	0.0692024815928016
gene19807	3736	4039	3955	4211	3639	3758	3880	3252	3579	3232	4256	2970	28.1031	25.1241	24.7612	26.7266	25.868	26.7798	24.0858	23.1321	21.2786	22.3611	24.3863	22.1042	1.78574788713389e-12	-0.234768
gene19800	1449	1715	1663	1755	1494	1478	1162	1002	1150	960	1294	998	11.6742	11.527	11.3809	11.5324	12.0267	11.1156	7.58057	7.33139	7.40025	7.12594	7.69637	7.57902	2.62974659865081e-72	-0.630805
gene19801	177	233	187	233	167	186	213	177	238	171	234	177	2.46792	2.04787	1.71054	2.73254	2.05637	2.35148	2.28831	2.0349	2.3264	1.66837	2.19846	2.10808	0.547934625312103	-0.0563053
gene8617	64	54	72	55	65	46	40	22	39	38	47	30	0.369504	0.258391	0.355489	0.261045	0.374289	0.246625	0.185638	0.113898	0.178926	0.202635	0.200623	0.164716	1.20490734419539e-05	-0.821556
gene28145	199	243	271	276	207	234	181	207	225	203	236	169	1.7583	1.81001	2.0835	2.05971	1.8254	1.92604	1.29766	1.66171	1.61105	1.67072	1.53993	1.41701	0.000251411531138386	-0.31329
gene16603	1068	1199	1184	1380	1024	1146	1265	1214	1311	1109	1308	1107	18.4628	17.2139	17.246	19.4733	17.7099	18.4175	17.6355	19.0411	17.9232	17.478	16.6118	18.0466	0.6264799780265	-0.0223465
gene20833	771	970	920	950	776	916	1033	1049	1118	998	1211	884	4.84425	5.0795	4.90694	4.86761	4.86512	5.37195	5.25704	5.98278	5.61098	5.7759	5.61905	5.23638	0.000404100018572939	0.159436748454459
gene14409	1872	2113	2049	2245	1826	2022	1870	1661	1858	1579	1945	1575	30.0736	28.3099	27.951	29.3937	29.2397	30.2659	24.319	24.2347	23.849	23.3825	23.0425	23.8648	9.11317636409986e-23	-0.298119
gene14408	3113	3589	3475	3707	3239	3284	4225	3441	4008	3413	4798	3272	23.4544	22.5456	22.2362	22.7695	24.3716	23.0882	25.7782	23.5325	24.115	23.6868	26.6855	23.2359	0.0149472218070263	0.0871737637110581
gene14404	752	792	800	843	685	807	861	734	914	755	862	704	7.06936	6.22655	6.0875	6.16456	6.45023	7.11718	6.62644	6.314	6.89726	6.55463	6.00386	5.99702	0.394146283497847	-0.0439237
gene14407	1667	1972	1969	2131	1662	1859	2469	2060	2319	1896	2323	2028	29.6998	29.3041	29.8021	30.9632	29.5829	30.9214	35.6282	33.3226	33.0149	31.1223	30.5571	34.0596	0.000585858441389669	0.131599990385908
gene14406	3052	3563	3559	3711	3170	3301	2976	2479	2649	2423	3263	2202	17.6998	17.1897	17.7871	17.7482	18.4771	17.9825	13.933	13.252	12.4499	13.1849	14.2493	12.127	4.68014691103023e-36	-0.440936
gene20831	1202	1275	1242	1308	1088	1065	1399	1331	1374	1146	1514	1097	14.1612	12.5243	12.431	12.5632	12.8003	11.7037	13.3475	14.2372	12.9285	12.4371	13.1692	12.1811	0.421656914909517	0.0395723284691214
gene16604	11886	14295	13433	14660	11728	12921	14666	12272	14173	12241	15331	11486	103.295	103.595	99.1549	103.885	101.787	104.788	103.214	96.8178	98.375	98.0096	98.3648	94.09	0.00207666905062065	-0.0669281
NewGene_4202	264	270	239	263	264	235	453	423	440	331	499	332	0.826017	0.702863	0.633917	0.670753	0.822791	0.686116	1.14775	1.20001	1.09952	0.952966	1.15156	0.979403	5.53779525670486e-14	0.59313110282565
gene27852	1338	1476	1472	1711	1335	1354	3137	2543	2908	2482	3452	2484	9.56106	9.07175	9.14788	10.2648	9.72775	9.42553	19.3517	17.6368	17.1639	16.9894	19.1992	17.4515	8.14815301570677e-112	0.877202733484308
NewGene_2985	39	40	38	41	36	25	35	41	20	29	41	34	0.567373	0.559491	0.529946	0.582546	0.740039	0.312052	0.504076	0.620559	0.298531	0.399402	0.559135	0.480932	0.343548510763475	-0.215022
NewGene_6805	55	64	51	72	55	46	146	122	151	128	134	99	0.609301	0.590624	0.482191	0.650443	0.615491	0.479433	1.31934	1.24146	1.34806	1.31619	1.10285	1.03912	3.59058973440865e-17	1.09672340754461
gene20489	26	35	40	49	31	35	56	40	53	41	44	48	0.153665	0.195455	0.179384	0.24232	0.165285	0.200983	0.260886	0.231932	0.229693	0.197662	0.168419	0.240024	0.115185690624962	0.303397130447809
NewGene_3273	121	85	112	93	84	84	99	80	74	76	110	69	0.835771	0.457696	0.645635	0.514867	0.550235	0.528389	0.56254	0.479428	0.462712	0.49175	0.631666	0.467428	0.0510458759072446	-0.288026
gene20483	92	100	113	73	68	75	68	35	66	63	58	61	1.39007	1.25094	1.44612	0.893483	1.0146	1.05045	0.828648	0.474454	0.795952	0.871933	0.642322	0.867696	8.366296835903e-05	-0.65662
gene20486	1617	1878	1869	1897	1662	1851	1827	1568	1880	1626	1942	1571	3.93589	3.87568	3.23834	3.7966	4.01903	4.19133	3.55134	3.45844	3.62323	3.43627	3.49439	3.58703	3.76914310100078e-05	-0.138445
gene20487	3036	3709	3450	3657	2845	3256	3932	3447	3828	3441	4088	3134	10.9226	11.1271	10.5428	10.7297	10.2229	10.9336	11.4562	11.2604	10.9998	11.4057	10.8575	10.6277	0.122476490915903	0.0453516438383924
gene20484	1928	2213	2330	2394	2016	1971	2273	1920	2254	1926	2458	1905	8.45203	8.08956	8.67477	8.55877	8.82491	8.0638	8.06913	7.64026	7.89128	7.77927	7.95431	7.87153	0.00173223553688333	-0.102517
gene22222	3646	4552	4328	4519	3666	3955	4187	3849	4283	3714	4431	3672	21.8025	22.8085	25.1395	24.5229	23.0286	22.3711	23.8179	21.7183	22.979	21.3026	21.1145	22.8763	2.87534782087818e-06	-0.11695
gene20734	1140	1365	1338	1427	1088	1179	749	680	740	685	847	665	4.47279	4.48099	4.42327	4.57113	4.24399	4.30978	2.38534	2.26028	2.32428	2.2721	2.44461	2.46322	1.43784024393584e-105	-0.874112
gene20735	402	547	534	615	475	480	516	444	522	439	604	471	4.26548	4.75206	4.70611	5.18532	4.85405	4.62686	4.41233	4.23635	4.38305	4.33855	4.79614	4.59182	0.0675676556758603	-0.113883
NewGene_4977	46	38	29	32	28	31	31	25	43	38	41	35	0.837636	0.582433	0.44649	0.468731	0.50143	0.530528	0.462598	0.41995	0.62274	0.633715	0.553137	0.596901	0.895049576622306	-0.0319629
NewGene_4978	55	80	45	60	36	72	78	58	67	54	93	67	0.384368	0.466839	0.269832	0.340347	0.249696	0.469516	0.441985	0.371452	0.377241	0.347789	0.482028	0.442396	0.350059031497439	0.170282947861863
gene20739	473	569	527	544	441	490	1108	912	988	839	1140	830	2.98033	3.04098	2.88081	2.8335	2.81909	2.92463	5.5145	5.20953	4.93583	4.76806	5.19859	4.89989	3.75745614286877e-66	0.843765494362868
gene21287	644	682	701	763	641	687	821	798	835	710	906	672	6.96209	6.14363	6.43496	6.71883	6.91644	6.92978	7.19029	7.83953	7.2141	7.06646	7.22702	6.84346	0.0202398080527736	0.113320504494575
gene21285	2365	2690	2635	2800	2473	2358	3227	2596	2839	2644	3339	2413	19.1844	18.0404	18.1061	18.3629	19.8687	17.6974	21.022	18.9554	18.2361	19.885	19.8304	18.2968	0.10921356342959	0.0627758670403799
gene30305	1547	1922	1922	1912	1645	1762	1733	1590	1718	1496	1958	1421	24.5652	25.4545	25.9221	24.7595	26.0784	26.1023	22.2786	22.9148	21.788	21.8819	22.9512	21.2732	1.15045802523616e-09	-0.200502
gene30306	1993	2224	2318	2438	1963	2164	2497	2242	2643	2162	2752	2054	6.4622	6.00668	6.39086	6.44456	6.34897	6.54464	6.56022	6.59335	6.83861	6.45442	6.58158	6.27165	0.189887584787407	0.0414022858773713
gene30307	1435	1722	1784	1679	1517	1533	2349	2236	2434	2254	2618	2126	10.3374	10.3458	10.9175	9.86128	10.9145	10.303	13.7064	14.6222	14.0052	14.9582	13.9256	14.437	1.50845016155239e-37	0.448974243094663
gene30300	625	740	709	788	596	629	728	625	689	682	764	555	11.4789	11.3095	11.153	12.28	11.3258	11.1964	10.83	10.843	10.5156	11.8372	10.6645	9.95656	0.0506742454068692	-0.102528
gene30302	544	632	631	680	589	539	624	632	645	573	736	573	2.68227	2.50005	2.53209	2.42142	2.74673	2.20024	2.64774	2.70418	2.39866	2.30927	2.6501	2.62401	0.699608567013259	-0.0223478
gene21288	87	72	86	62	56	41	642	588	614	568	630	526	1.52994	0.964517	1.21922	0.85489	0.988266	0.611277	8.43756	8.91368	8.08615	8.83962	7.6926	8.49029	2.94685321541564e-199	3.05564037826551
NewGene_876	78	68	77	101	80	50	78	34	39	76	59	61	0.906634	0.651646	0.75908	0.95872	0.922462	0.534695	0.7287	0.350763	0.357214	0.805172	0.505543	0.669402	0.0247849988557033	-0.468763
NewGene_6191	38	60	40	58	36	42	42	57	41	42	49	34	0.786925	1.10106	0.527059	1.07726	0.934738	0.942909	0.567387	1.29541	0.5854	0.859947	0.616958	0.719463	0.52276797501315	-0.127255
gene22393	1641	2016	1874	1922	1564	1775	1961	1774	2099	1766	2283	1748	19.7331	20.2126	19.1338	18.8369	18.7728	19.9082	19.0906	19.3624	20.154	19.5566	20.263	19.8105	0.58404998889772	0.019270470411717
gene22395	1238	1514	1441	1408	1040	1174	1255	1084	1224	1115	1258	1090	4.43136	4.52144	4.38225	4.1112	3.71907	3.9237	3.63952	3.52171	3.50022	3.67896	3.3256	3.67977	2.35548781183087e-06	-0.236137
gene22396	3055	3506	3406	2521	2247	3198	2127	2417	3390	2097	3389	1818	16.3905	16.0646	14.0425	11.0953	12.2632	17.2856	9.02995	13.7668	15.3029	10.8238	15.5625	9.7044	0.0279469974711209	-0.339931
gene22398	818	1237	1078	1932	1324	1124	1977	1526	1106	1900	1201	1882	4.51261	5.52125	5.14652	7.71333	6.54195	5.78195	7.87241	6.77343	5.05538	8.58777	4.62024	8.66261	0.225042592399905	0.302344194411162
gene26885	381	477	437	409	347	419	452	401	473	408	486	443	3.89489	4.06507	3.79622	3.44989	3.54174	3.99467	3.743	3.69538	3.85609	3.83862	3.6693	4.25276	0.748198674517917	0.0226487538979274
gene26886	315	394	413	438	355	392	371	425	405	417	440	368	2.81926	2.94196	3.13871	3.201	3.17238	3.27958	2.69298	3.45573	2.89576	3.44266	2.91165	3.10721	0.913608499480545	-0.00908996
gene22646	212	229	199	224	160	199	187	193	202	166	186	197	1.93697	1.71957	1.40925	1.62114	1.30272	1.6827	1.3715	1.54388	1.45645	1.28973	1.2375	1.51447	0.044208400274459	-0.195348
gene22647	49	47	84	58	60	56	186	166	184	142	219	167	0.601109	0.472363	0.872062	0.575494	0.730987	0.639322	1.88105	1.87592	1.83702	1.65182	2.00788	1.96166	2.69786081416235e-32	1.49518789976618
gene22644	2761	3331	3166	3238	2613	2969	3767	3473	3855	3269	3928	3400	25.8776	26.0375	25.2055	24.7498	24.4606	25.9672	28.5905	29.5554	28.8567	28.2304	27.1839	30.0435	3.25165171928424e-09	0.177588060255587
gene22645	262	393	288	299	238	292	456	374	416	401	545	362	13.0816	16.3676	12.2063	12.1824	11.8584	13.5883	18.4551	16.9441	16.6051	18.4358	20.108	17.0258	4.31314438280509e-08	0.438218550659458
gene22642	1976	2353	2387	2326	1997	2099	2033	1711	2073	1836	2156	1800	9.33751	10.1492	9.70569	9.11787	9.77127	9.68158	8.09937	7.78069	7.86015	8.0381	7.93665	8.04454	1.53144540721511e-16	-0.266049
gene10893	147	122	148	131	141	171	341	312	384	319	369	271	2.86677	1.99479	2.46031	2.08537	2.74414	3.1181	5.41191	5.55642	6.01769	5.76167	5.34054	5.00594	1.82255993382396e-32	1.11795600092672
gene22640	8	16	23	22	20	11	176	173	184	137	187	141	0.055087	0.097067	0.138527	0.129514	0.144315	0.070678	1.04803	1.15187	1.08124	0.928724	1.01085	0.971549	1.04804261952677e-73	3.2313556698669
gene22648	2720	3686	3371	3623	2852	3234	2956	2888	3134	2674	3241	2517	27.564	31.1317	28.9882	29.9587	28.8487	30.5604	24.159	26.5771	25.376	24.7282	24.1253	24.0277	7.58884129315707e-13	-0.247098
gene22649	667	920	864	852	723	781	717	650	786	692	838	644	5.57802	6.41576	6.1429	5.80884	6.04429	6.09482	4.85634	4.93913	4.95029	5.3331	5.17231	5.04671	6.98317358020111e-07	-0.23869
gene26776	218	303	272	333	278	267	192	138	165	146	197	160	1.31286	1.5272	1.34893	1.69979	1.74423	1.56012	0.909299	0.732799	0.767491	0.783016	0.851223	0.883723	7.86089639703917e-22	-0.831629
gene8420	841	1033	871	954	857	955	931	806	997	853	1001	795	16.9638	17.3843	14.9242	15.6895	17.2618	17.9774	15.2143	14.7559	16.068	15.8604	14.9084	15.1129	0.0102489031559139	-0.124025
gene8423	381	415	370	487	377	380	492	410	487	413	600	401	3.33693	3.02818	2.74981	3.47437	3.29466	3.09975	3.48916	3.25693	3.40496	3.32902	3.87922	3.30459	0.0692113247688191	0.124488851411363
gene8425	1501	1722	1674	1773	1486	1531	1725	1500	1639	1409	1827	1474	16.4829	15.7601	15.6106	15.8695	16.2933	15.6843	15.3361	14.9461	14.3693	14.2457	14.8103	15.2557	0.00159102093530421	-0.105764
gene8424	420	416	457	427	433	391	883	771	928	768	1045	694	2.67219	2.20743	2.47646	2.21579	2.75864	2.32323	4.57207	4.45755	4.74743	4.50765	4.91664	4.1822	3.90732845313061e-53	0.903079623929814
gene8426	4971	4938	4811	5341	4993	4532	5028	4157	4633	4048	5434	3794	26.0748	21.8354	22.1694	23.3462	26.6916	23.0468	22.65	20.3948	20.5347	20.4502	21.8176	19.6376	1.91801277420013e-06	-0.22589
gene8429	890	1034	952	940	819	915	1211	977	1111	974	1240	869	5.10485	4.86365	4.5861	4.25964	4.62626	4.78855	5.5908	5.05503	4.90879	5.01703	5.12199	4.57035	0.0224495209985805	0.10899222044812
gene17321	1595	1781	1750	1966	1494	1650	1585	1392	1425	1456	1744	1274	10.4312	9.71109	10.1175	10.5352	9.78515	10.0695	8.42532	8.27535	7.46586	8.80087	8.64253	7.84814	2.88712705506225e-13	-0.293242
gene17323	45	45	32	59	42	45	64	77	104	61	91	57	0.139615	0.117997	0.08462	0.148994	0.130748	0.130366	0.162702	0.217573	0.259758	0.174921	0.210665	0.167822	0.000121262888247819	0.664773197892634
gene18360	63	83	69	80	72	87	52	76	45	68	82	43	0.498649	0.548723	0.463336	0.514215	0.570249	0.641039	0.335231	0.544327	0.282478	0.493044	0.480528	0.320735	0.0199021231293541	-0.398302
gene18361	3945	4561	4401	5016	4026	4172	4083	3537	3813	3292	4549	3266	26.9577	26.0468	25.5252	27.964	27.4657	26.493	22.6127	21.9372	20.8177	20.7066	22.9359	21.0455	2.55098504559437e-22	-0.303824
gene18362	1633	1907	1839	1872	1617	1734	2695	2221	2761	2095	2838	2111	14.7375	14.8772	14.2127	13.7325	14.7873	14.7948	20.0437	18.4438	20.9246	17.2654	19.1479	18.2024	1.14165970120445e-27	0.380543837136666
gene18364	447	594	549	581	472	543	697	574	643	523	722	601	6.21239	6.95675	6.57003	6.58594	6.64679	7.07423	7.86369	7.17821	7.2127	6.69553	7.35227	8.03179	0.00686827823307136	0.151313551491907
gene18365	63	70	50	67	45	46	69	59	59	82	119	50	0.254695	0.237929	0.17084	0.223292	0.181261	0.175618	0.225971	0.217546	0.192306	0.306127	0.363754	0.190164	0.164579444341104	0.264107008019909
gene18366	837	967	827	985	725	894	946	693	860	694	995	702	6.0706	5.84369	5.38788	5.94725	5.22604	6.40198	5.52205	4.54466	5.25953	4.92308	5.43055	4.71099	0.000899325125442911	-0.191801
gene18367	2109	2466	2327	2368	1866	2297	2118	1873	2333	1891	2190	1783	8.24258	8.03728	7.72352	7.54758	7.28214	8.37571	6.70296	6.6455	7.28335	6.80764	6.31883	6.5666	6.24370492936553e-09	-0.228288
gene23119	3356	3701	3632	3907	3315	3469	4806	3870	4310	3634	4714	3598	16.1158	14.9187	14.8117	15.3742	15.9284	15.6341	18.8001	16.9602	16.6303	16.1288	16.8154	16.4271	0.000160457141907851	0.12937077340954
gene12698	25164	30353	30411	31128	25523	27855	35001	31887	36608	31456	37370	30371	502.446	505.362	515.722	506.791	508.91	519.01	565.922	577.991	583.777	578.657	550.844	571.594	3.38019471676603e-18	0.163906461409419
gene3378	880	1119	991	1069	881	970	1260	1152	1192	1136	1385	1010	4.14607	4.39578	3.96496	4.1069	4.14437	4.2638	4.80941	4.9298	4.48618	4.92954	4.81981	4.48724	7.87941697347604e-06	0.183885471442858
gene3374	87	120	117	106	100	104	119	101	121	91	149	94	0.316827	0.363988	0.362679	0.316114	0.365271	0.354963	0.35105	0.33444	0.3517	0.304754	0.400711	0.322011	0.981335580967321	-0.00303531
gene3370	123	112	113	141	107	129	141	114	157	108	162	117	0.152105	0.114993	0.117081	0.142289	0.134391	0.146347	0.142286	0.129524	0.159742	0.124069	0.14921	0.136102	0.707918386854397	0.0450405569361182
gene3372	815	880	867	862	740	834	964	923	985	840	1123	935	2.851	2.56731	2.576	2.45909	2.58585	2.72241	2.73258	2.93122	2.75425	2.70771	2.90308	3.08474	0.0146050426828691	0.118134441426925
gene12699	1362	1607	1440	1777	1365	1393	1781	1689	1802	1731	1952	1580	32.4905	32.4456	29.8312	35.1091	33.4082	31.8492	35.5644	38.2372	35.7486	39.6438	34.5199	36.5472	0.000299863834565147	0.151613169482699
gene28030	516	706	674	710	537	556	675	582	657	639	731	635	9.02092	10.3064	10.0142	10.128	9.37622	9.07264	9.57021	9.25003	9.17708	10.3057	9.43767	10.4762	0.981141874299377	0.00152539488434529
gene28037	54064	67435	63402	66610	53896	61701	60115	54430	61776	54135	68287	53143	1958.08	2036.62	1950.29	1967.13	1949.36	2085.37	1763.07	1789.59	1786.93	1806.37	1825.82	1814.19	5.28560242585113e-13	-0.148242
gene28036	11259	13916	13031	13023	10990	12590	13064	12257	13591	11963	14524	11658	40.677	41.9285	39.9793	38.3723	39.5987	42.4268	38.1092	40.2418	39.2678	39.8768	38.7581	39.7455	0.0935836862622019	-0.0439895
gene28035	1359	1664	1637	1644	1180	1472	1729	1626	1825	1573	1902	1477	29.7063	30.3388	30.4935	29.3695	25.893	30.1025	30.5846	32.3095	31.8968	31.7407	30.8795	30.4563	0.026046897178365	0.0929106616654787
gene17818	2324	2872	2927	2932	2307	2537	2402	2077	2485	2000	2478	1962	27.9914	28.8366	29.9405	28.7938	27.7395	28.5116	23.4192	22.6933	23.9066	22.1859	22.0336	22.2646	3.99655760564079e-26	-0.333455
gene17816	2604	3097	3135	3309	2710	2897	2531	2252	2554	2214	2820	2063	14.0448	13.7188	14.0235	14.2355	14.2776	14.6924	10.9733	11.2249	10.9555	10.8389	11.1271	10.3899	8.01057780447104e-48	-0.387812
gene28039	530	595	565	581	489	482	659	591	691	549	736	491	8.04287	7.52425	7.27239	7.18473	7.40584	6.8243	8.08735	8.13448	8.38192	7.67283	8.24312	7.01965	0.0678442928701704	0.104721359166444
gene28038	1435	1694	1720	1726	1498	1544	1261	1227	1330	1125	1451	1095	36.0997	35.5349	36.7546	35.3974	37.6368	36.2467	25.692	28.007	26.7266	26.0758	26.9543	25.959	1.77565541021946e-39	-0.449915
gene17813	211	242	275	229	194	190	175	155	180	158	200	154	2.7083	2.59555	3.00475	2.39881	2.48618	2.28124	1.82029	1.8113	1.85116	1.86474	1.89256	1.86407	5.69872857462961e-08	-0.47995
gene27911	901	1076	1047	1151	889	947	1055	876	953	850	1069	732	4.62569	4.59529	4.53052	4.81753	4.50122	4.50596	4.34277	4.05838	3.93241	3.97465	4.00025	3.50665	5.45449069926153e-06	-0.208561
gene15415	4315	5054	4958	5069	4251	4384	6062	5157	5636	4815	6257	4485	27.1206	26.4884	26.4633	25.9783	26.6831	25.7095	30.8506	29.4212	28.2914	27.8784	29.0332	26.5709	0.000112860241990484	0.118222207794666
gene15416	1645	1854	1695	1973	1581	1633	1160	998	1144	984	1137	950	6.93857	6.52308	6.07155	6.78591	6.66213	6.42967	3.96089	3.82011	3.85242	3.82226	3.54108	3.77516	9.09655046348156e-95	-0.791829
gene15410	934	1118	999	1237	999	967	536	405	528	383	622	378	3.0989	3.17633	2.81455	3.44227	3.31176	3.22747	1.43994	1.22017	1.39932	1.16959	1.64122	1.18102	6.9132460125796e-85	-1.22993
gene15419	1199	1347	1237	1389	1272	1268	755	754	758	700	899	638	4.23932	4.09243	3.72187	4.11643	4.6478	4.32168	2.07882	2.41176	2.2265	2.26282	2.38903	2.19428	1.24102190938796e-75	-0.867763
gene15418	2029	2237	2203	2344	1983	1974	1689	1401	1605	1379	1777	1323	13.0531	11.9994	12.0365	12.2971	12.7392	11.8476	8.79656	8.18008	8.24585	8.17031	8.43729	8.0177	2.74290214262421e-65	-0.568385
gene25519	1407	1472	1601	1637	1339	1459	1399	1208	1460	1232	1516	1143	8.7929	7.71392	8.55567	8.32634	8.30758	8.48588	7.02929	6.8281	7.24574	7.04736	6.96119	6.77721	6.59099492364591e-12	-0.254528
gene25510	1031	1174	1179	1211	970	1041	1194	1041	1233	949	1356	957	18.9788	17.9258	18.348	18.0835	17.7403	17.798	17.7116	17.3056	18.0881	16.0745	18.3977	16.5237	0.130041871584903	-0.0648811
gene25517	2285	2593	2580	2791	2281	2420	2573	2402	2674	2396	2831	2155	18.7248	17.7187	17.9568	18.6505	18.6688	18.5078	17.0739	17.8718	17.5059	18.0954	17.1279	16.6505	0.00594090285624203	-0.0805206
gene25516	1366	1561	1463	1530	1292	1331	1621	1280	1436	1339	1699	1232	3.92872	3.80374	3.65683	3.7169	3.70131	3.63339	3.90324	2.76662	3.47555	3.75847	3.71318	3.45986	0.0534762133435496	-0.0804648
gene25515	1815	2192	2077	2204	1712	2030	1800	1512	1903	1416	1847	1503	15.7911	15.8292	15.2748	15.5821	14.8284	16.3962	12.654	11.9796	13.1662	11.1689	11.8447	12.3049	1.18313032446958e-21	-0.358313
gene2969	13804	16280	15811	16766	13314	15236	10929	9474	11001	9378	11420	9205	23.4559	23.0273	22.6985	23.1235	22.5206	24.1458	14.9839	14.5924	14.8559	14.6118	14.2702	14.7497	3.208370436023e-251	-0.65839
gene11385	168	218	213	260	220	226	287	248	299	246	355	206	0.99223	1.07426	1.07034	1.25662	1.30242	1.24942	1.37536	1.33087	1.41413	1.34314	1.55144	1.15047	0.00834399682662319	0.235790399403831
gene11384	94	127	94	143	92	99	128	104	116	94	138	140	0.546652	0.617192	0.467355	0.692645	0.533698	0.540541	0.604655	0.561563	0.548078	0.507332	0.603921	0.776185	0.619714595501911	0.0685851136603559
gene10135	911	925	991	1079	790	862	1252	1091	1241	1006	1557	937	25.4653	21.5669	23.5401	24.605	22.046	22.5035	28.3537	27.7095	27.7232	25.9124	32.1605	24.6852	1.26996313246607e-05	0.253656949141812
gene10136	2145	2606	2486	2627	2026	2374	3207	2788	3275	2837	3283	2606	56.4981	57.2444	55.6265	56.4201	53.2853	58.3571	68.4104	66.6866	68.9075	68.8674	63.8443	64.7097	1.67144137035464e-16	0.248554958786605
gene10139	3107	3559	3482	3785	2980	3277	8037	7018	7782	6844	8266	6631	11.6294	11.1114	11.0683	11.5558	11.2151	11.4498	24.4219	24.0145	23.3157	23.6167	22.8636	23.4115	0	1.05526583612696
gene10138	893	1035	1016	1051	875	1018	702	639	737	620	880	581	6.98825	6.45189	6.51588	6.75485	6.705	7.16304	4.25815	4.44297	4.06598	4.10175	5.01836	4.40262	1.38499188034072e-37	-0.594077
gene1265	446	476	447	495	430	390	386	304	321	298	472	306	12.7161	11.3082	10.8248	11.4954	12.2391	10.377	8.90653	7.86801	7.2995	7.80646	9.9253	8.2102	1.05324730574838e-09	-0.458973
gene1267	315	360	386	411	327	364	174	159	200	166	158	147	1.45097	1.38131	1.50205	1.54087	1.50069	1.55528	0.644451	0.663984	0.734619	0.701978	0.540139	0.638352	5.24323304721448e-52	-1.19296
gene1260	472	555	566	605	480	547	253	226	237	171	245	167	2.84059	2.74649	2.84576	2.92072	2.78304	3.02364	1.28754	1.19749	1.22306	0.890825	1.06873	1.05818	4.34848569947976e-93	-1.40244
gene1269	5366	6290	5974	6499	5557	5432	6682	5733	6482	5532	7460	5284	38.859	37.98	36.7413	38.3731	40.182	36.7057	39.183	37.6879	37.4872	36.9069	39.8812	36.0632	0.74212207479113	-0.0105261
gene380	5143	6033	5845	6399	5354	5567	3305	2825	3129	2716	3582	2596	15.9031	15.4561	15.3164	16.1275	16.6131	16.066	8.21342	7.9509	7.75715	7.70412	8.16044	7.63056	0	-1.01068
gene383	96	103	99	110	103	128	103	89	118	93	119	88	0.468953	0.42033	0.411175	0.437358	0.502663	0.582746	0.410663	0.392017	0.459307	0.423647	0.429531	0.402345	0.194975923557724	-0.161013
gene386	16	23	19	14	17	23	102	99	134	100	115	81	0.563795	0.677288	0.575274	0.407298	0.591863	0.757951	2.99231	3.24094	3.8937	3.34701	3.06702	2.75452	1.54819484652199e-38	2.40208748825829
gene389	596	566	593	607	534	552	666	552	728	614	729	520	7.8868	6.54071	6.74861	6.66701	7.0837	6.8738	7.14842	6.713	7.71625	7.72743	7.12693	6.48709	0.442181771958539	0.0489042198721107
gene388	270	262	304	332	259	278	449	387	401	331	498	371	1.60224	1.29441	1.52998	1.60276	1.5359	1.53975	2.15041	2.0843	1.8998	1.6305	2.18134	2.07141	3.23594842794637e-09	0.423641606589519
gene659	1068	1253	1162	1238	1127	1109	1813	1442	1579	1457	1934	1388	6.88804	6.72612	6.35024	6.54224	7.24514	6.69235	9.5006	8.51695	8.16626	8.70812	9.18244	8.41931	2.2008934476078e-18	0.373644600060453
gene658	900	1097	1140	1083	946	1037	1159	964	1103	889	1304	969	18.6854	19.3776	20.4196	19.0157	19.0063	21.0025	20.4064	18.4678	18.65	17.6332	20.5837	19.1684	0.306125144267157	-0.0491782
gene653	2508	2558	2605	2889	2533	2462	2610	2150	2413	2142	2672	1972	13.3043	11.3993	11.68	12.561	13.2747	12.1047	11.1338	10.3266	10.1746	10.388	10.5056	9.85434	5.23940129724696e-10	-0.250076
gene651	39	58	43	49	37	30	72	47	71	57	66	42	0.484708	0.602322	0.454292	0.499058	0.464241	0.341263	0.728723	0.533873	0.708325	0.652929	0.610495	0.488239	0.0325798946745114	0.381737116261756
gene656	3226	3693	3483	3841	3096	3452	3531	2817	3363	2952	3816	2762	17.4539	16.6303	15.9615	17.0498	16.6704	17.3857	15.5618	13.8451	14.5131	14.6676	15.2211	14.0871	3.23969023340412e-11	-0.203601
gene23573	35	29	40	58	15	21	60	48	55	55	56	54	0.566355	0.386486	0.5393	0.761658	0.238925	0.314428	0.777756	0.693471	0.711509	0.814889	0.666294	0.814145	0.00303166788770962	0.657968363714885
gene23571	2278	2546	2261	2694	2258	2293	2186	1983	2137	1739	2340	1716	9.83058	9.16239	8.28626	9.47954	9.73199	9.23681	7.64151	7.76941	7.36632	6.91611	7.45559	6.98162	8.36197510648576e-18	-0.336297
gene20387	1207	1513	1325	1454	1210	1335	1123	1059	1114	1035	1202	1044	18.8087	19.6331	17.4911	18.4049	18.7134	19.3395	14.1436	15.0119	14.0089	14.7663	13.8055	15.4039	1.09903997661664e-20	-0.37568
gene2105	550	613	652	642	542	567	552	540	659	460	581	489	4.85921	4.55403	4.75162	4.55105	4.70896	4.62215	3.83765	4.20754	4.67657	3.86185	3.75072	3.95239	0.000338892864764372	-0.209128
gene2100	168	204	192	192	162	196	111	88	85	71	95	80	0.463073	0.470294	0.450171	0.433106	0.446303	0.503679	0.248611	0.219949	0.185739	0.179955	0.193441	0.206963	6.57706991472157e-29	-1.16056
gene2101	33	52	54	94	48	65	81	67	76	44	78	31	0.209627	0.271282	0.287458	0.47731	0.305279	0.389225	0.421572	0.367698	0.391898	0.254035	0.364715	0.185826	0.898637524751505	0.0308470941214111
gene2102	364	378	356	363	344	358	419	387	488	370	458	396	3.54042	3.07826	2.9592	2.88241	3.19343	3.16885	3.30036	3.42583	3.79955	3.30464	3.30721	3.63208	0.0616829751539829	0.12779804860765
gene15648	644	733	743	788	621	641	701	539	627	547	705	535	4.77176	4.52481	4.67584	4.75723	4.5931	4.42991	4.2029	3.61998	3.70722	3.73206	3.85267	3.73516	1.87349607195149e-08	-0.280049
gene22997	1206	1429	1516	1502	1186	1336	1383	1220	1409	1173	1521	1261	40.0454	39.1244	42.8495	39.9172	39.3298	41.3437	37.4244	36.0157	37.3345	35.5268	36.7275	39.3439	0.00117597484347619	-0.124192
gene4426	277	277	315	310	207	273	417	388	388	324	437	298	2.06182	1.71486	1.99089	1.87699	1.53782	1.89326	2.51361	2.62107	2.30324	2.22027	2.40266	2.08991	6.5583077265544e-06	0.35124418861354
gene21597	992	1094	1044	1135	914	1086	1051	983	1154	914	1271	942	13.8889	12.7685	12.4044	12.9542	12.7778	14.1796	11.9134	12.4902	12.8987	11.78	13.1346	12.4208	0.0752643179380002	-0.0800566
gene21596	336	374	285	357	233	249	2525	2348	2600	2315	2663	2066	5.90554	5.48611	4.25495	5.1207	4.09303	4.09149	36.0213	37.5536	36.5903	37.5698	34.6401	34.3003	1.11806445685808e-248	2.89978910853725
gene21595	166	182	180	169	176	160	146	111	167	143	179	125	1.1911	1.08989	1.09421	0.985696	1.2628	1.06798	0.844354	0.717915	0.956786	0.946555	0.945286	0.844265	0.000636614951624442	-0.341248
gene21594	11066	13326	13436	13535	11199	12544	12641	10263	11948	10623	12784	9668	291.336	292.981	300.466	290.411	293.962	308.302	271.53	247.13	252.957	258.852	249.311	240.87	5.33188504274868e-19	-0.234269
gene4626	1773	1832	1763	1936	1828	1604	1275	1121	1207	963	1457	1138	16.6208	14.7771	14.3951	15.2591	17.4213	14.5239	10.2312	10.0068	9.52729	8.45419	10.251	10.6636	4.14005398169387e-35	-0.679956
gene4625	1465	1697	1624	1734	1458	1494	1670	1464	1562	1322	1792	1207	7.80628	7.64989	7.41492	7.43384	7.9109	7.56205	7.34863	7.21945	7.02452	6.91896	6.91636	6.09984	4.31540784327825e-05	-0.163365
gene4624	211	253	283	270	257	207	293	265	257	287	327	207	1.63416	1.67318	1.91366	2.06493	2.29522	1.61072	1.78689	2.45686	1.62485	1.7793	2.34564	1.68749	0.576343694616444	0.0540280209839323
gene4623	4049	4941	4686	4921	4021	4534	4390	3880	4343	3672	4458	3413	28.5394	29.3217	28.5148	28.3763	27.7445	30.2505	25.4988	25.1914	24.7051	23.6694	23.4259	22.9377	6.4926601772578e-22	-0.257146
gene4628	2122	2297	2116	2407	2077	2003	1804	1516	1638	1556	1974	1363	16.4065	14.8874	14.0236	15.2347	16.1886	14.5245	11.4338	10.7221	10.1852	11.1194	11.292	10.0605	2.21700103489639e-31	-0.496
NewGene_3187	3031	3812	3729	4046	3214	3591	4878	4506	5146	4449	5349	4446	19.5778	20.5379	20.4584	21.3118	20.7353	21.6469	25.5187	26.4285	26.5528	26.4813	25.5147	27.0765	4.09221952791751e-33	0.340590485286727
gene26064	52	51	51	49	27	69	44	33	38	43	52	36	0.932046	0.761655	0.783173	0.714744	0.488317	1.16351	0.644969	0.534642	0.54555	0.703548	0.687095	0.606164	0.0645978550343767	-0.371647
gene26065	3939	4843	4737	5064	4066	4337	4926	4149	4927	4416	5287	4167	56.411	57.8331	57.6205	59.1274	58.151	57.955	57.1221	53.9357	56.3533	58.2647	55.8943	56.2436	0.11996020755995	-0.0405286
gene23689	233	301	266	270	261	242	227	247	288	217	240	199	1.99882	2.15626	1.93796	1.8962	2.26411	1.95775	1.58333	1.94677	1.9766	1.70996	1.52284	1.61495	0.00526737459611199	-0.237476
gene26060	838	1009	902	956	793	899	985	922	1020	924	1043	915	3.48483	3.55595	3.24481	3.24258	3.29378	3.48786	3.37201	3.4927	3.39001	3.58999	3.20416	3.61974	0.673645156604245	0.0204218222876973
NewGene_2631	36	49	56	75	53	57	134	150	127	137	159	143	0.660454	0.763733	0.883657	1.14287	0.981494	0.991483	2.04341	2.5627	1.90176	2.37432	2.20796	2.53408	2.68533442907909e-21	1.30406109322297
gene12314	23	41	40	46	42	37	51	23	34	22	56	25	0.483282	0.62296	0.63785	0.736509	0.877475	0.628581	0.798157	0.39631	0.509144	0.426183	0.828193	0.412967	0.351988911815687	-0.223619
gene23682	2143	2448	2559	2602	2152	2382	2652	2522	2909	2473	2994	2546	44.9432	42.8	45.5759	44.4922	45.0711	46.6175	45.0372	48.0207	48.7272	47.7783	46.3554	50.3307	0.0109509937240375	0.0855196479726214
gene5578	119	183	156	202	120	159	218	229	227	211	247	193	4.79629	6.1879	5.35602	6.65562	4.85656	5.99046	7.14163	8.41148	7.3349	7.88216	7.38865	7.37094	1.40450664909533e-05	0.416903248573853
gene19212	1740	2033	1959	2036	1708	1903	1912	1746	1980	1647	2024	1602	8.42555	8.21045	8.05708	8.04044	8.26228	8.60181	7.49847	7.67584	7.65895	7.35114	7.23859	7.3144	9.60918113576555e-07	-0.149455
gene19211	130	139	120	180	115	140	115	135	124	105	154	102	1.42248	1.1114	0.76171	1.05168	0.869955	1.4098	1.08377	0.918454	0.737743	0.703735	1.14748	0.977556	0.0300455337341773	-0.253134
gene19217	835	1023	982	1055	815	911	1714	1458	1738	1432	1813	1430	3.43666	3.63575	3.52582	3.74064	3.76453	3.78634	5.95437	5.66658	5.93827	5.51034	5.97374	5.84314	1.92453758850902e-83	0.681810192999028
gene19216	5724	6886	6587	6998	5806	6370	5887	4991	5931	4934	6200	4825	36.1679	35.362	34.8667	35.4125	36.3427	36.9565	29.1299	29.0736	29.4678	27.8679	29.3617	27.8514	6.48088599404775e-51	-0.317231
gene19215	1002	1187	1203	1208	932	1179	839	746	816	667	782	697	12.7342	12.5882	13.0081	12.5077	11.8053	13.9959	8.63196	8.61472	8.28165	7.81824	7.32963	8.36629	5.6608202397774e-40	-0.647031
gene19214	24	59	58	59	38	39	71	57	32	38	79	39	0.515783	1.0523	1.04781	1.02477	0.802829	0.769208	1.21934	1.10539	0.549445	0.745154	1.24149	0.783061	0.661890996353148	0.10618041230649
gene5571	21843	26224	26361	27108	22049	23973	24243	21991	26262	22222	24585	21910	375.363	374.268	388.752	386.387	377.129	380.163	338.358	342.821	361.07	347.212	310.536	352.866	1.13035618820294e-06	-0.146889
gene5572	2630	3327	3396	3327	2670	3084	3606	3411	3817	3240	4018	3376	56.0612	59.1464	61.5005	57.8334	56.8411	61.3562	62.2619	66.0154	65.0016	63.6348	63.2462	67.8498	5.13959635934401e-05	0.135336671534252
gene19218	27	59	34	33	29	33	74	30	44	59	63	45	0.584934	1.09323	0.623853	0.606461	0.627486	0.653571	1.30758	0.613138	0.762495	1.17839	1.00583	0.911414	0.0370406305481853	0.465462843635372
gene5574	1855	2161	2193	2349	1862	2105	2031	2021	2208	1918	2278	1743	54.5654	53.0628	55.6901	56.7815	54.9887	57.9913	48.7247	54.5668	52.2726	51.2461	49.5256	49.1216	0.000316051782799333	-0.12512
gene5575	1571	2005	1821	2028	1664	1911	1755	1548	1722	1595	1927	1467	26.5204	28.2303	26.1074	27.9176	28.0584	30.1106	23.9891	23.7167	23.2109	24.8111	24.0108	23.3333	4.55103419743336e-10	-0.223285
gene5576	8508	10880	10706	10620	8454	9915	9486	8723	10268	8652	10471	8860	141.869	151.285	151.622	144.391	140.773	154.288	128.084	132.045	136.746	132.919	128.899	139.25	1.53267294702244e-06	-0.149435
gene5577	4643	5323	5290	5451	4794	5076	9432	8916	9964	8448	10475	8514	84.5561	79.8301	81.5108	80.954	87.186	84.9033	138.156	146.696	143.284	139.075	140.265	145.667	3.18196826753577e-229	0.777728392172108
gene26575	695	751	766	699	657	748	1061	900	1031	806	1167	799	3.69037	3.29982	3.5359	3.09447	3.51914	3.86064	4.61035	4.4278	4.35439	3.93692	4.63453	4.23958	1.91035326216817e-09	0.320868851720942
gene26577	54	52	65	34	50	36	42	57	49	22	38	21	0.510053	0.409787	0.524224	0.258924	0.475091	0.314669	0.325	0.490348	0.372953	0.186799	0.268407	0.181456	0.067151524634897	-0.447431
gene8623	3516	4223	3936	4115	3466	3928	4335	4040	4430	3951	4613	3992	39.2459	38.1951	36.6807	37.6013	38.7938	40.2886	38.5785	40.3221	39.2539	40.0356	37.6275	41.6349	0.164517266490642	0.043879549581101
gene8622	904	1255	1065	1170	907	1038	1931	1726	1959	1629	1962	1534	14.2972	16.4424	14.2728	15.0404	14.2182	15.316	24.5611	24.7336	24.7411	23.6588	22.8774	22.8249	1.60703141393879e-60	0.674892437815048
NewGene_2509	0	3	4	4	0	4	61	35	48	34	52	48	0	0.096395	0.112022	0.177283	0	0.120859	2.01541	1.37309	1.71923	1.20574	1.65057	1.83766	6.92642123032236e-22	4.12614967640864
gene8628	387	438	444	432	415	384	523	568	593	493	658	580	4.9282	4.65764	4.80271	4.48431	5.28907	4.55662	5.41943	6.58031	6.03855	5.79045	6.19728	6.98511	4.47606666669766e-08	0.362545329838719
NewGene_1851	10	9	11	8	8	15	115	105	83	102	123	85	0.093401	0.071795	0.088359	0.057406	0.073122	0.131757	0.891936	0.965356	0.635501	0.913267	0.8664	0.768183	2.40608499411694e-45	3.23995885669418
gene20808	2420	2832	2872	3025	2563	2710	3476	3176	3351	2985	3652	2841	11.5094	11.2353	11.6031	11.7323	12.1768	12.031	13.389	13.715	12.7309	13.0809	12.8269	12.7394	3.15561466973092e-08	0.158172685245584
gene20807	1327	1625	1535	1553	1302	1481	2025	1658	1951	1612	1972	1507	13.5703	13.0656	12.8953	11.8216	11.9368	13.2625	16.0946	14.2527	14.4466	13.6117	14.0021	13.1813	3.30710312215207e-07	0.191741412057537
gene20804	344	368	363	337	294	324	486	415	505	417	477	401	4.64813	4.13185	4.23216	3.7205	4.00531	4.08249	5.38776	5.06511	5.50269	5.16985	4.79408	5.12342	4.54469162436559e-07	0.322652836455411
gene20805	158	148	197	199	140	161	162	131	137	127	168	105	0.576317	0.44931	0.610574	0.590542	0.508823	0.547879	0.477315	0.433245	0.39831	0.425553	0.452823	0.360788	0.000506015939142855	-0.364332
NewGene_1858	104	102	96	98	84	113	215	191	193	166	180	180	0.533106	0.433738	0.413658	0.394605	0.41394	0.548639	0.863272	0.863076	0.817359	0.806834	0.744606	0.918057	2.40605532067933e-14	0.827227760915409
gene20800	119	111	167	137	96	145	153	108	145	131	126	126	2.44445	1.81068	3.02665	2.34004	2.01847	2.9526	2.36953	2.07097	2.39733	2.50351	1.96514	2.48117	0.667270585785206	-0.0586078
gene8999	219	294	296	279	268	272	100	100	122	101	108	82	1.33066	1.34267	1.81419	1.26477	1.59318	1.52208	0.443119	0.494509	0.533993	0.699985	0.526144	0.501671	1.04408925762213e-57	-1.4976
gene8997	107	89	79	79	60	65	54	64	73	54	85	59	1.49621	1.03303	0.932846	0.892619	0.831803	0.836586	0.604211	0.804497	0.81438	0.694216	0.874915	0.769203	0.0157224156428651	-0.395991
gene18160	6157	7482	7360	7625	6132	7092	5525	5040	5605	5012	6101	4785	113.012	114.372	111.945	111.347	109.488	118.301	80.198	108.393	80.0606	109.231	106.63	81.4024	2.26417883335667e-94	-0.470929
gene18161	1068	1282	1371	1398	1119	1298	1901	1688	1842	1731	1974	1561	40.3438	40.3535	43.9824	43.0575	42.2114	45.7559	58.1441	57.8757	55.5563	60.2241	55.0267	55.5619	1.54287541571103e-27	0.4192125574204
gene16306	1747	2025	1952	2101	1728	1853	1795	1596	1814	1575	1828	1533	24.8221	23.4074	25.0341	22.2395	25.7123	23.6137	19.3941	20.8284	20.1941	21.6201	20.286	21.9569	8.07680420063042e-17	-0.256977
gene16307	214	225	265	284	208	250	346	339	341	350	372	284	1.91675	1.68266	2.01811	2.07528	1.85696	2.09005	2.50998	2.7547	2.43836	2.88725	2.4633	2.40238	1.30641290232226e-07	0.405605836213334
gene16308	298	351	342	369	275	308	475	340	397	351	463	322	1.44169	1.41664	1.40886	1.45722	1.15656	1.39341	1.86308	1.49635	1.51118	1.56466	1.61436	1.47015	0.00936019977434493	0.182431637224814
gene22986	45	73	84	80	44	52	111	79	113	87	132	72	0.412848	0.566067	0.657626	0.601665	0.408224	0.451971	0.836309	0.660529	0.836986	0.746069	0.908174	0.629763	0.00023888056715746	0.563412063589897
gene22981	4501	5003	4825	5094	4427	4512	6001	5032	5638	4825	6704	4923	48.5283	45.6741	43.968	45.0786	45.2082	43.6037	53.5327	50.5409	51.396	48.6958	54.5232	50.7888	3.33732951365189e-05	0.130252393469631
gene22980	657	736	699	679	589	713	897	807	955	802	1017	747	6.01929	5.62655	5.43877	5.07369	5.39428	6.09548	6.66226	6.7154	6.99569	6.77597	6.88241	6.45886	2.72107751131805e-08	0.267760420455908
gene22982	10586	12875	11980	13050	10620	11622	8953	7432	8729	7330	9696	7066	251.352	254.916	241.585	252.646	251.822	257.522	172.133	160.201	165.534	160.341	169.954	158.132	4.95656849556242e-155	-0.614654
gene22988	8172	9749	9530	10006	8130	8985	9393	8009	9278	8008	9847	7751	35.277	35.0926	34.939	35.2198	35.0446	36.1949	32.832	31.3852	31.9864	31.8465	31.3811	31.5356	2.41129080845487e-16	-0.150064
gene15657	1566	1915	1917	1892	1485	1726	4156	3623	4051	3600	4364	3356	16.7573	17.0884	17.4243	16.5114	15.8644	17.2373	36.0116	35.1937	34.6245	35.4893	34.478	33.8499	6.98970477033362e-288	1.0532147675276
gene15656	1446	1737	1657	1862	1563	1557	1893	1728	1879	1673	2128	1481	39.8568	40.264	39.5323	42.2641	43.2268	40.7286	41.3698	39.3626	40.8266	40.77	41	38.7629	0.246731033069861	0.0443354272145082
gene15655	1804	1981	2029	2279	1934	1869	2031	1696	1871	1761	2270	1559	8.59801	7.87827	8.21892	8.868	9.2576	8.34384	7.87763	7.39141	7.15198	7.75932	8.01966	7.03024	1.87434306447425e-05	-0.181188
gene15654	5640	6030	5697	6327	5488	5514	12068	11105	12399	11110	14569	11019	186.049	165.888	159.616	170.184	180.789	169.757	322.394	332.596	326.703	337.676	354.831	342.661	2.26667356015963e-193	0.966371670254091
gene15652	283	343	311	373	322	323	167	132	119	122	180	152	3.28813	3.36034	3.12965	3.53769	3.78407	3.50687	1.56216	1.41693	1.06142	1.25812	1.55105	1.65234	2.8308738044218e-44	-1.25354
gene15651	490	513	574	600	412	492	457	416	470	420	536	435	6.27395	5.47736	6.24543	6.26832	5.26956	5.87649	4.73565	4.83013	4.80808	4.95786	5.06956	5.25192	2.32391533198767e-05	-0.258533
gene15650	1022	1176	1152	1282	1075	1071	1646	1389	1577	1298	1637	1276	8.48992	7.82734	8.34233	8.99461	8.4885	8.06303	10.8459	9.91545	8.93449	9.88584	9.26588	10.1115	2.94876568991327e-14	0.290573280229341
gene23055	1347	1448	1449	1513	1194	1316	1623	1292	1610	1320	1658	1224	6.76338	6.73903	6.71568	6.31671	6.29781	7.15519	6.67559	6.80274	7.06955	6.90827	6.6407	5.70184	0.762419029558448	-0.0135389
gene23056	6345	7587	7228	7760	6419	6835	8891	7609	8346	7252	8956	6929	132.548	132.455	125.987	132.427	134.828	133.493	151.047	147.371	139.357	141.087	137.884	140.365	4.60013969650164e-05	0.0973360591187706
gene23057	510	638	516	642	513	572	520	549	566	589	629	516	5.6196	5.86062	4.82956	5.76837	5.64498	5.88196	4.63929	5.49031	4.97558	5.97481	5.11244	5.35353	0.168880905109035	-0.0928137
gene18656	1516	1613	1655	1718	1511	1431	1525	1370	1485	1417	1663	1242	13.5623	11.6663	13.0801	12.5168	13.6195	13.2499	11.2668	11.7737	11.2671	13.0959	10.6534	10.9788	2.05624741464531e-07	-0.20818
gene13605	41386	49882	48632	50191	39371	45447	47001	41715	47180	41271	50669	39330	473.882	474.82	473.025	467.305	450.244	485.656	435.857	433.094	429.866	434.004	428.342	424.547	1.70157845601785e-11	-0.128126
gene21458	70	112	89	127	118	82	137	126	125	144	143	105	0.359469	0.4845	0.391682	0.5388	0.612483	0.396485	0.573761	0.593006	0.515877	0.688179	0.548235	0.515262	0.0264548212892615	0.299428747618857
gene12159	6978	7468	7532	7905	7098	6807	6079	5151	5770	5113	6464	4511	43.2152	38.495	39.5424	39.9119	43.8193	39.2678	30.8441	29.9025	28.8015	29.1157	29.4967	26.3274	2.14298000302615e-46	-0.499164
gene12150	732	829	771	789	715	843	1162	1072	1242	957	1292	986	9.63596	9.08638	8.6106	8.46578	9.39245	10.3476	12.4079	12.8255	13.0592	11.6172	12.5762	12.2469	1.48771859398266e-19	0.427619717999807
gene12152	530	595	557	588	524	600	502	389	494	454	551	404	5.00468	4.77578	4.45915	4.73465	5.03649	5.31929	3.9992	3.37928	3.80765	3.99243	3.85709	3.66075	1.03273300791603e-10	-0.373115
NewGene_5364	655	747	742	810	641	636	766	704	764	596	816	571	10.9037	10.3892	10.4171	10.9112	10.579	9.69575	10.4925	10.5734	10.5562	9.00839	9.8814	9.37671	0.0734769132998064	-0.0952161
NewGene_5368	421	510	508	550	466	455	381	312	357	345	472	357	2.36491	2.38855	2.42537	2.51938	2.61639	2.38474	1.73124	1.59057	1.60221	1.78416	1.95859	1.88911	7.42416752024863e-14	-0.477159
NewGene_5369	57	99	65	72	101	113	110	92	109	95	132	88	0.992846	1.44908	0.964585	1.03343	1.76359	1.8527	1.56089	1.47029	1.52449	1.53497	1.71191	1.4582	0.213109620599993	0.204466987284826
gene12215	165	213	211	245	170	202	268	175	260	157	222	192	0.619912	0.692705	0.700802	0.779747	0.662109	0.735948	0.847335	0.620132	0.808574	0.561241	0.637207	0.708616	0.931099372879464	-0.0102118
gene24918	39	73	42	55	42	46	220	181	184	164	188	188	0.215135	0.342635	0.200393	0.24913	0.236112	0.239493	1.00308	0.928839	0.828009	0.853235	0.781032	0.997491	1.16053674132868e-44	1.84115818263755
gene24915	297	386	326	357	308	329	429	322	340	371	413	311	4.85494	5.26947	4.52266	4.75881	5.03828	5.01774	5.68121	4.77852	4.44185	5.5854	4.98511	4.79249	0.628698969479922	0.0381464143350647
gene14219	1231	1463	1318	1596	1328	1401	1134	973	1110	955	1257	1002	58.4125	57.8532	53.0907	61.7472	62.8952	62.0313	43.5423	41.9053	42.043	41.7158	44.008	44.7928	5.93151151822386e-28	-0.4641
gene14216	149	214	224	200	195	212	106	82	93	86	103	96	3.8139	4.65303	4.95589	4.26485	5.10859	5.11859	2.25956	2.00932	1.85072	2.10848	1.9726	2.38397	3.19146083992502e-28	-1.16356
gene14217	576	719	725	706	540	617	485	393	540	461	542	451	26.6203	27.7114	28.4593	26.6054	24.9193	26.6135	18.1593	16.4956	19.9124	19.6131	18.4769	19.6518	5.39486720855971e-20	-0.52119
gene14210	1046	1134	1169	1191	900	1099	1151	988	1159	1002	1229	934	15.7531	14.4554	14.5711	14.2759	13.5416	17.2067	14.071	13.2893	13.6968	13.9355	13.6935	13.6888	0.0119429107012264	-0.105982
gene14212	491	554	550	563	475	466	826	716	854	764	888	724	9.87124	9.28602	9.38601	9.22005	9.52705	8.7434	13.445	13.0569	13.7066	14.1373	13.1707	13.7166	5.49291128511494e-29	0.534838101618364
gene18940	560	655	683	661	556	575	903	813	894	727	972	782	4.45775	4.35302	4.5874	4.31845	4.42093	4.29902	5.8083	5.90389	5.691	5.34885	5.73616	5.89405	2.76598813126502e-16	0.37583915124208
gene18941	12575	14872	14865	15844	12945	13185	15123	13629	15286	12973	16068	12498	195.769	193.08	196.555	201.132	201.256	191.553	190.662	192.623	190.069	186.084	184.683	183.407	0.00155848536645133	-0.0659708
gene18943	2479	2982	2871	2983	2432	2823	3151	2813	3307	2859	3169	2731	12.3754	12.4105	12.1715	12.143	12.1222	13.1494	12.7364	12.7459	13.1853	13.1496	11.6786	12.8495	0.29923242643676	0.0361598548958206
gene25067	5304	6080	6100	6294	5512	5573	6258	5320	5705	5049	6461	4796	43.4624	41.6135	42.2478	41.9486	45.3768	42.6452	41.7199	39.693	36.9723	37.3145	38.6072	36.6574	4.4373781326462e-07	-0.14508
gene25065	77	111	110	117	90	95	145	123	107	85	139	112	0.907832	1.10123	1.11007	1.13607	1.06228	1.05667	1.4012	1.32586	1.01844	0.928992	1.22409	1.2534	0.217180075059054	0.158741636492639
NewGene_4010	63	59	67	63	61	56	62	56	49	40	69	28	0.792893	0.722636	0.745618	0.658453	0.782913	0.667381	0.615497	0.614959	0.473372	0.472638	0.655991	0.394764	0.0283620021307883	-0.381183
gene18948	5849	6906	6822	7108	5840	6177	5560	5448	6203	5329	6261	5358	17.7901	17.5164	17.6236	17.6294	17.7404	17.5337	13.6941	15.0452	15.0701	14.9347	14.0591	15.3615	3.39086979690464e-20	-0.264945
gene18949	2147	2607	2372	2603	2138	2464	2234	2056	2330	2122	2341	1888	17.3661	17.5841	16.2909	17.1669	17.2654	18.6	14.6336	15.0954	15.0529	15.8109	13.9753	14.3924	3.5188645802657e-11	-0.230451
gene21360	516	542	617	602	434	483	455	389	465	324	399	396	3.82134	3.28707	3.80966	3.64743	3.16163	3.40635	2.75728	2.49251	2.65163	2.17571	2.05231	2.83792	6.7134436956877e-11	-0.480228
gene21364	3249	3724	3629	3861	3220	3369	1888	1631	1852	1690	1918	1499	16.747	16.0055	15.8879	16.2265	16.5715	16.2056	7.88078	7.62982	7.62222	8.02548	7.29547	7.27979	0	-1.0951
gene21366	687	923	907	951	700	827	1078	1013	1222	1104	1326	1078	60.1574	67.3915	67.4325	67.8715	61.1675	67.5301	76.4326	80.5574	85.4812	89.0454	85.7564	88.9895	4.1416725764707e-13	0.366380128615495
gene21368	659	857	765	741	613	710	4241	3534	4217	3523	4042	3438	5.71354	5.81741	5.47487	5.35618	5.12656	5.57388	30.9569	28.9861	30.2708	29.211	26.6414	29.5105	0	2.31767073167494
gene411	45	50	51	44	34	60	54	47	51	46	63	46	0.604706	0.565389	0.592057	0.4857	0.456823	0.768775	0.590196	0.578199	0.551163	0.575326	0.637387	0.587067	0.912630590581931	0.0216145341450711
gene410	2146	2645	2643	2587	2203	2363	2769	2543	3057	2482	3212	2493	27.3425	28.1036	28.8998	27.1802	27.9324	28.2306	28.6969	29.4596	30.9283	29.3484	30.2424	30.1449	0.00221829054986516	0.0937898449520027
gene415	1178	1271	1238	1317	1166	1181	1492	1298	1335	1187	1720	1113	4.55097	3.83602	3.88022	4.12701	4.50901	4.26438	4.65671	4.53673	4.11513	4.22064	4.82848	4.05952	0.309250506163367	0.0520562626733322
gene1107	485	519	582	638	499	527	582	481	567	503	663	423	3.36925	2.99493	3.36173	3.59345	3.48033	3.42006	3.21553	2.95029	3.13795	3.11044	3.29397	2.72054	0.0854258531343922	-0.106298
gene1101	567	740	684	715	543	699	1038	841	967	809	1054	741	8.40007	9.22003	8.56155	8.59946	8.03283	9.67537	12.487	11.3455	11.353	11.0194	11.4361	10.4642	5.67463286010903e-13	0.375319622632082
gene20659	5322	6320	6425	6405	5338	5783	8077	7444	8430	7095	8323	6941	31.8029	31.1987	32.4582	31.0715	31.6369	32.1626	38.8542	40.169	40.0256	38.7011	36.4694	38.806	1.62957562637246e-31	0.293475064866512
gene8097	2328	2915	2693	2722	2254	2509	1977	1790	2023	1815	1952	1739	33.891	35.3851	33.3594	32.3937	32.8216	34.1543	23.3079	23.6557	23.5553	24.3452	21.0403	23.8547	1.55807636759216e-48	-0.532956
gene10445	690	839	821	844	629	833	856	757	952	803	875	687	8.1377	8.26021	8.22817	8.11715	7.4142	9.17509	8.1852	8.10844	8.97162	8.73429	7.62113	7.64357	0.947390433227416	-0.0041388
gene10444	638	787	806	798	769	782	1005	784	957	739	1070	935	3.18234	2.87128	3.36921	3.20254	3.77382	3.61267	4.02018	3.52946	3.75018	3.34927	3.92916	4.41093	0.00711354201806843	0.170025702757064
gene10447	2368	2776	2782	2948	2436	2584	2059	1967	2246	1917	2328	1850	13.5013	13.4713	13.7712	14.0235	13.8682	13.7462	9.53296	10.2615	10.2274	10.0928	9.79801	9.94346	6.44844142823536e-57	-0.449742
gene10446	2059	2321	2380	2495	1831	2127	2351	2211	2376	2103	2627	1993	18.0653	18.8993	18.9459	17.9502	18.49	19.7028	15.8063	15.5244	20.4598	19.1232	18.234	13.8928	0.273810727482493	-0.0387003
gene10441	3547	4058	3930	4255	3184	3745	3266	3009	3415	2451	3545	2761	17.2386	16.3715	16.082	16.9231	15.4473	16.9272	12.8323	13.2335	13.2277	10.9715	12.7804	12.5436	1.02451792656338e-22	-0.3903
gene10440	721	859	818	898	778	730	765	711	719	645	801	673	11.0023	10.8486	10.6407	11.2476	11.9024	10.4962	9.52661	9.87454	8.77428	9.06157	8.93701	9.64329	4.39391354540019e-07	-0.242249
gene10443	390	506	406	493	434	471	432	367	435	401	502	436	4.44476	4.81636	3.93089	4.65475	5.01433	5.015	4.09746	3.86385	3.9611	4.29355	4.28429	4.76554	0.0248198208855653	-0.157191
gene10442	730	915	921	934	919	891	973	793	1089	1141	931	787	4.63603	4.88429	5.128	4.84985	5.26775	5.35006	4.47862	5.28592	6.12684	5.64987	4.88216	5.415	0.867034950193504	0.0206048239119225
gene20652	1028	1249	1124	1201	1036	1037	1390	1185	1236	1149	1262	1120	8.15746	8.41598	7.65738	7.94767	8.44468	7.79363	8.9888	8.65789	7.97	8.56488	7.37085	8.32802	0.287731048885899	0.0520068094893114
NewGene_1625	131	129	162	175	127	125	350	264	360	281	431	274	1.38141	0.944715	1.38467	1.46259	1.21438	1.18021	2.87596	2.35052	3.00463	2.44801	2.93584	2.62231	1.19060700296697e-33	1.11159352347207
gene8098	1140	1180	1258	1264	1054	1156	1240	998	1167	1042	1253	1017	14.8504	12.8191	13.9184	13.4264	13.7142	14.0534	13.0868	11.8083	12.1445	12.502	12.0491	12.4933	0.000116018848435659	-0.160189
gene16849	179	197	176	188	220	169	191	164	171	172	217	126	0.339465	0.311407	0.28212	0.289431	0.415417	0.297763	0.292206	0.281481	0.258921	0.299401	0.302729	0.223546	0.0453811833972172	-0.216093
gene8099	1469	1582	1499	1798	1423	1467	1038	917	1059	974	1227	950	7.17184	6.52107	6.22191	7.25242	7.00344	6.72796	4.10396	4.06507	4.1517	4.43447	4.44601	4.43039	8.58985868082918e-57	-0.672908
gene20654	77	97	99	78	90	83	47	48	56	58	46	44	0.793242	0.842507	0.880441	0.647585	0.927401	0.801258	0.386341	0.437047	0.451993	0.557522	0.345287	0.412991	1.9174105612354e-09	-0.895435
gene13365	595	793	655	727	603	647	822	727	825	704	928	710	18.6988	20.792	17.4889	18.635	18.9317	18.9659	20.93	20.7524	20.7164	20.3682	21.5449	21.0417	0.00336644428830625	0.141936475408261
gene13364	3429	4242	4048	4377	3450	3823	4911	4550	5339	4477	5394	4398	44.2679	45.7006	44.4395	46.1313	44.7541	46.1429	51.3576	53.3338	55.0578	53.3774	51.4668	53.5078	3.29571753680544e-19	0.228854220439313
gene13367	928	1153	1191	1248	984	914	1154	1164	1202	1030	1349	1062	16.4735	17.0667	17.9603	18.0673	17.4551	15.1494	16.5946	18.7557	17.0411	16.8513	17.6872	17.7658	0.541586997369897	0.032493888163329
gene13360	398	455	446	477	378	368	570	474	626	438	613	499	6.32444	6.02811	6.02511	6.18381	5.99564	5.45796	7.33866	6.83069	7.94781	6.41705	7.19018	7.47921	2.19078293444435e-05	0.262375930079261
gene13363	796	999	1051	1005	941	928	1244	1054	1210	1097	1345	1094	8.84829	8.98851	9.57201	8.86061	10.1238	9.27385	10.945	10.2313	10.4142	10.8048	10.585	11.1853	1.95273460241955e-06	0.211997758269857
gene13369	349	406	418	430	368	375	282	258	279	241	277	250	5.37205	5.20923	5.46922	5.3994	5.65792	5.38625	3.51022	3.59799	3.42435	3.41294	3.15242	3.62888	9.10629177882673e-24	-0.650691
gene2746	839	997	1035	999	815	952	1153	1099	1298	1032	1306	1009	7.6272	7.51667	7.90951	7.37331	7.38361	8.07431	8.48442	9.02174	9.40531	8.44399	8.43829	8.60172	1.2710802949231e-06	0.202455255142628
gene2744	2090	2670	2688	2639	2051	2640	2928	2698	3191	2748	3228	2562	64.5679	68.781	70.5311	66.4786	63.2921	76.1159	73.253	75.6764	78.7515	78.2334	73.6303	74.6	0.000321223236944202	0.146567760495116
gene2745	4042	4683	4682	5010	4242	4469	4505	4568	5276	4819	6045	4832	222.3	214.787	218.731	224.683	233	229.402	200.637	228.095	231.748	244.201	245.473	250.494	0.190236971110545	0.060308370947225
gene2742	454	472	533	490	465	533	469	462	472	433	517	424	11.9297	10.3402	11.8836	10.4792	12.1851	13.0557	9.96273	11.0173	9.88758	10.481	10.0287	10.4996	0.00622998524371905	-0.175439
gene2740	1705	1960	1920	1847	1561	1859	3384	3325	3837	3207	3642	3265	18.0574	17.317	17.2764	15.95	16.5095	18.3808	29.0316	31.9746	32.4706	31.3008	28.4817	32.6062	1.73556734185887e-92	0.843734401705714
gene2741	6353	7580	7552	7842	6383	7239	10254	9140	10635	8895	10731	8590	58.4801	58.1865	59.0494	58.8617	58.6752	62.1866	76.4436	76.3818	78.1928	75.4442	72.9329	74.5327	2.76249809877255e-57	0.351757742808528
gene2748	2479	3147	3121	3136	2484	2747	2907	2593	2960	2542	3047	2641	20.6336	21.1557	21.4607	18.9642	19.238	20.009	18.213	18.3343	18.287	18.1761	18.6431	19.1292	0.000215576609773466	-0.120212
gene6452	440	588	541	640	453	502	616	560	575	521	632	520	5.75099	6.22503	5.68105	7.1094	5.88738	5.76557	5.70738	5.44594	4.91991	5.46737	5.21753	6.11463	0.619687154218552	0.0304747402162562
gene10971	194	302	252	256	207	224	294	255	278	293	360	297	1.04381	1.35672	1.15172	1.12471	1.11156	1.12335	1.2817	1.24649	1.19743	1.45529	1.43388	1.50597	0.00894409558572105	0.22584364638608
gene27030	289	352	310	335	318	322	435	358	488	360	454	360	0.942426	0.95601	0.861545	0.902934	1.03067	0.974862	1.15261	1.05763	1.29345	1.08937	1.1126	1.10787	0.000134435545635083	0.257889895068136
gene27036	1347	1621	1638	1731	1309	1406	2715	2475	2648	2270	2798	2193	10.6935	10.7166	12.1735	11.0349	10.5831	10.3388	19.1851	19.3792	18.1619	16.7355	17.6971	17.6563	3.88545728259844e-84	0.652049177627472
gene27034	7263	8494	8217	8855	7327	7552	9449	8108	9387	8027	10180	7858	55.6864	54.3123	53.5141	55.3632	56.1009	54.0361	58.6699	56.437	57.4841	56.7037	57.6231	56.7909	0.00127299622886036	0.0625236214017201
gene27035	41	57	48	43	49	58	142	70	100	93	131	112	0.262042	0.301384	0.26001	0.221517	0.312572	0.342531	0.735719	0.408047	0.508923	0.546114	0.619882	0.677496	1.21218558421999e-10	1.03532165135801
gene27256	367	386	318	427	386	383	634	544	616	584	733	507	3.06279	2.73899	2.33541	2.99596	3.34775	2.96696	4.33407	4.17037	4.18857	4.609	4.62627	4.05298	1.60949488821036e-17	0.579733960109103
gene27038	396	437	400	431	349	413	445	384	385	357	410	345	3.27122	3.14307	2.85511	2.8125	3.01905	3.2351	3.1715	3.07257	2.71255	2.90319	2.66201	2.83651	0.024324700883098	-0.148508
gene27039	52	48	43	53	57	46	49	48	63	38	58	51	0.387966	0.29685	0.274463	0.320529	0.428512	0.322163	0.294296	0.322348	0.375716	0.260028	0.322457	0.357252	0.759809794262646	-0.0576601
gene5486	3592	4513	4107	4668	3793	4070	4267	3769	4228	3545	4759	3379	53.5247	56.0902	51.9793	56.7309	56.4451	56.6008	51.49	50.9955	50.3254	48.6712	52.3619	47.4647	4.0803343287371e-06	-0.137639
gene5487	879	999	1093	1105	927	891	1051	1017	1066	946	1231	1013	35.9688	33.9975	37.641	36.8583	37.7766	33.9022	34.5422	37.4611	34.0974	35.2851	36.8381	38.3376	0.773413685095163	0.0149702368811166
gene29139	56	32	57	93	60	76	38	29	63	11	12	18	1.51548	0.729767	1.30464	2.06829	1.63354	1.91656	0.820988	0.708002	1.36047	0.274305	0.242286	0.443434	0.00492859810340733	-1.23537
gene29138	585	724	850	788	620	613	436	415	340	379	501	294	3.92003	4.04559	4.83887	4.30717	4.14738	3.83613	2.36293	2.52757	1.81839	2.33753	2.47372	1.85299	1.88516470071733e-29	-0.908634
gene24079	935	1149	1091	1199	946	969	1712	1453	1683	1536	1905	1374	13.0189	13.6646	13.1832	14.28	13.4239	12.7651	22.403	21.5775	18.8257	19.9527	20.1751	18.361	6.788931850538e-47	0.530963060421168
gene24078	1533	1835	1777	1816	1495	1731	2265	1994	2216	1825	2346	1845	9.04055	8.40405	8.61768	8.3962	8.4253	9.41056	10.0995	10.4722	10.4931	9.13375	9.60017	9.59437	1.60461139881047e-10	0.205212505573514
gene24072	4411	4882	4752	5255	4342	4411	5061	4419	4983	4338	5365	3965	39.9414	36.8639	36.5395	38.7989	39.2587	37.2733	37.1045	36.3182	36.0378	36.1816	35.8573	33.8325	0.00172168364659424	-0.0867607
gene24071	2840	3213	3062	3340	2838	2802	3287	3002	3411	2765	3635	2740	16.8456	15.7172	15.6578	15.7699	16.4129	15.4767	15.913	16.0467	16.2331	15.2436	16.2929	15.3656	0.291708035690206	-0.0327249
gene24070	65	76	54	49	33	23	92	76	99	73	131	67	0.272752	0.268067	0.175425	0.165457	0.125721	0.08887	0.314184	0.264531	0.3016	0.274294	0.369608	0.268229	0.000253273027802672	0.743594994695942
gene24077	1381	1551	1605	1612	1202	1405	1954	1661	1817	1645	1859	1503	10.3	9.5445	10.2432	9.72076	8.87541	9.6989	11.672	11.11	10.7321	11.2101	10.4219	10.4611	6.74343212716041e-05	0.167774883886343
gene24076	3727	4568	4188	4550	3978	3924	4599	3926	4508	3772	4915	3714	12.672	12.9509	12.0971	12.6141	13.5084	12.4467	12.6614	12.1213	12.2453	11.8146	12.3344	11.9011	0.0282694572947015	-0.0621854
gene24075	1067	1362	1295	1456	1177	1234	1301	1162	1309	1201	1423	1218	7.74711	8.24958	7.99086	8.62102	8.53436	8.36693	7.65029	7.66095	7.593	8.03869	7.63125	8.34102	0.0537020772094968	-0.0805469
gene2665	236	258	274	336	170	198	260	338	309	259	433	329	10.6495	9.73229	10.5349	12.4069	7.65318	8.34511	9.50055	13.8629	11.1478	10.8	14.4707	14.0037	0.0100131569831977	0.310914942195603
gene2664	1572	1847	1754	1908	1562	1779	2181	1914	2246	1952	2296	1851	11.5091	11.0448	12.1488	12.6687	11.1016	11.623	12.7334	13.2458	11.6885	12.2419	11.9085	12.6106	9.71175767778698e-08	0.167179570588415
gene7295	276	295	306	342	263	296	363	432	443	394	535	362	1.60891	1.43201	1.51514	1.62399	1.53407	1.61623	1.71668	2.29263	2.06214	2.11926	2.31295	1.99525	2.13562135795154e-08	0.418994865757139
gene2666	1075	1352	1225	1350	1095	1244	1314	1251	1385	1225	1382	1219	19.9705	20.9432	19.3243	20.4486	20.3088	21.5647	19.7592	21.0949	20.544	20.9613	18.9524	21.3423	0.974624335506837	-0.00149088
gene11188	371	307	335	325	294	326	322	355	370	278	415	306	4.07303	2.80857	3.11971	2.91453	3.22457	3.3449	2.89046	3.54973	3.24545	2.8079	3.36445	3.16558	0.724288915480922	-0.0332951
gene11184	829	1114	1132	1241	881	1012	1533	1486	1627	1473	1696	1285	6.65837	7.45995	7.72121	8.12538	7.06398	7.57989	9.96948	10.8303	10.4338	10.8991	10.0572	9.7232	4.7233451016459e-23	0.468995652274154
gene11182	449	570	513	553	452	497	431	431	492	394	444	362	1.9049	2.05895	1.88778	1.95161	1.93838	2.01087	1.51329	1.69689	1.68882	1.57319	1.4206	1.48046	1.26255336447269e-08	-0.334975
gene25077	187	213	186	188	165	156	109	81	91	84	131	89	0.873134	0.822533	0.7359	0.723582	0.772821	0.685433	0.410409	0.344593	0.33559	0.351884	0.447952	0.392297	1.0278290986442e-20	-0.997619
gene11455	1185	1563	1506	1545	1204	1502	1780	1717	1822	1613	2045	1713	12.4689	13.7051	13.4517	13.2296	12.6928	14.7079	15.2446	16.4871	15.3319	15.6719	15.9316	16.9892	1.61000284948828e-08	0.24613544037142
gene11454	110	109	134	146	116	85	148	110	97	70	122	115	0.993252	0.818246	1.04133	1.114	1.04672	0.705913	1.09539	0.903224	0.694037	0.577725	0.880746	0.980506	0.271571618657109	-0.168607
NewGene_290	118	108	113	105	64	83	95	118	159	110	131	84	1.72506	1.05846	1.32512	1.04581	0.784695	1.06427	0.94085	1.38614	1.45456	1.29311	1.27574	1.08939	0.349290213013919	0.147218109500806
gene11456	294	312	300	273	243	291	237	195	289	219	274	215	2.92614	2.59655	2.6114	2.21552	2.45698	2.71505	1.92583	1.79158	2.30001	2.01806	2.08536	1.9026	1.79654421446162e-05	-0.354719
gene11451	243	356	344	328	255	364	336	312	403	326	370	279	1.90782	2.15391	2.21165	1.99457	1.88606	2.51085	2.14171	2.07826	2.47887	2.1668	1.98714	2.00607	0.879697190278441	0.0141462208907647
gene11450	189	216	198	228	189	183	257	226	264	232	292	241	2.00485	1.92739	1.74217	2.04148	1.98528	1.87439	2.22724	2.18365	2.21969	2.28515	2.30091	2.41224	0.00212717030491496	0.241523808678519
gene11459	286	362	314	311	322	333	197	206	182	218	211	161	1.819	1.91852	1.69627	1.6148	2.04678	1.97687	1.01422	1.18732	0.924779	1.27513	0.988781	0.964035	7.1745011931233e-20	-0.801516
gene25079	172	220	220	228	166	177	180	204	171	170	185	141	0.56271	0.623921	0.636272	0.609043	0.542443	0.561595	0.495933	0.6124	0.458119	0.513543	0.457789	0.435987	0.00919342229503051	-0.252301
gene25309	187	227	261	215	195	185	205	159	186	178	205	129	1.60066	1.36482	2.26073	1.26789	1.44704	1.08579	1.30217	1.23633	1.3563	1.22308	1.18313	1.09639	0.000244129934143641	-0.348711
gene25302	858	1050	1063	1117	921	1088	599	520	607	490	608	452	5.86914	5.98788	6.17557	6.23072	6.28822	6.94173	3.31533	3.2242	3.31698	3.08264	3.0703	2.90869	3.25902664745522e-88	-0.985774
gene25300	1533	1891	1758	1930	1548	1615	5087	4546	4946	4324	5487	4151	7.0554	7.26424	6.86475	7.27627	7.11927	6.94439	18.9532	18.9682	18.1857	18.3314	18.6312	18.038	0	1.38572102192835
gene25301	24	29	20	33	23	24	133	106	125	120	138	127	0.071896	0.071962	0.067034	0.080283	0.067583	0.067737	0.32674	0.30742	0.329103	0.33381	0.309279	0.361541	1.30435469354191e-43	2.20651385034853
gene25307	276	324	406	387	258	310	1016	1019	1020	850	1213	1007	7.0121	6.90648	8.85633	8.10128	6.46414	7.19155	21.5776	23.7438	21.2245	20.0115	23.4209	24.3057	8.00491586491307e-112	1.56074445838181
gene25304	719	847	737	865	772	777	1030	964	1018	910	1108	886	16.8621	17.0071	16.0907	17.3874	18.2606	18.2264	21.0179	21.3026	21.4646	21.0252	18.8834	19.9013	1.98712847576247e-07	0.237792053518305
gene25305	789	889	860	928	719	788	593	480	481	436	585	424	4.38092	4.32144	4.13309	4.2193	3.973	4.10382	2.81934	2.58205	2.11554	2.3596	2.52355	2.42821	3.33492513446777e-54	-0.819388
NewGene_744	119	131	140	145	111	128	154	155	163	166	170	149	2.53158	2.31837	2.53385	2.51528	2.35352	2.53584	2.6568	2.98348	2.76978	3.24224	2.67421	2.9754	0.0273642846869554	0.222083092037665
NewGene_745	350	405	414	416	336	357	419	406	531	440	459	441	6.7143	6.47887	6.74918	6.50631	6.43269	6.38443	6.51141	7.07209	8.13442	7.7845	6.49876	7.97689	0.0239756752727112	0.159385889355107
gene5166	313	385	371	380	330	291	234	222	243	176	268	209	1.01171	1.03647	1.01098	0.999545	1.05496	0.870857	0.605908	0.64908	0.624225	0.523599	0.634255	0.62988	3.93073104037196e-21	-0.703876
gene5165	647	776	788	813	616	718	2035	1850	2291	1746	2143	1816	4.58176	4.4875	4.61531	4.69216	3.84718	4.59201	11.5465	11.6789	12.7497	11.3134	11.2051	11.1829	4.38752478057672e-224	1.36036924382205
gene5164	891	1272	1085	1104	992	1040	944	894	1058	919	1207	880	6.44231	7.72435	6.65047	6.49745	7.16586	7.02487	5.5767	5.91862	6.11321	6.13757	6.42514	6.01555	6.57271731622524e-05	-0.201968
gene5162	164	192	195	218	150	176	215	232	254	241	284	221	1.7147	1.67508	1.72766	1.87541	1.57361	1.73211	1.81932	2.20881	2.11713	2.32439	2.19304	2.18018	0.000207305824680588	0.317692730678464
gene5161	255	324	295	293	277	242	270	203	255	248	270	196	1.4936	1.58689	1.47075	1.39943	1.61913	1.32122	1.28213	1.08073	1.19187	1.33947	1.17006	1.08076	8.22701591261917e-05	-0.315397
gene5160	1789	2072	1834	2094	1661	1994	1531	1442	1692	1575	1865	1441	11.4492	11.0874	10.0462	10.9884	10.6004	11.8999	7.92622	8.43466	8.73468	9.37002	8.93047	8.74212	3.48136338843363e-16	-0.349736
gene845	1138	1245	1234	1160	936	1103	2087	1678	1928	1665	2079	1687	18.2073	16.4765	16.6265	15.1916	15.2972	16.5335	27.1749	24.279	24.7681	24.2854	24.3389	25.1527	2.04672947247725e-44	0.617225811251499
gene3869	529	610	661	650	543	501	654	496	619	540	719	479	6.87424	6.60161	7.29376	6.9074	7.03994	6.08891	6.88607	5.85256	6.43514	6.48144	6.91369	5.83747	0.165321698480809	-0.0869741
gene3863	83	113	88	103	98	94	134	111	137	134	167	110	0.662396	0.7486	0.593901	0.517914	0.605448	0.700169	0.863819	0.623207	0.868001	0.982304	0.980893	0.827275	0.00150698956798179	0.362106056040099
gene3867	45	48	60	44	28	32	84	85	73	70	74	72	0.315148	0.274745	0.356783	0.248767	0.191143	0.204767	0.475383	0.538332	0.406681	0.449717	0.378944	0.473879	8.20251832002747e-06	0.755092697292847
gene7090	235	340	330	344	265	333	435	324	418	368	462	383	6.3557	7.59385	7.51921	7.53924	7.1228	8.33627	9.463	7.88732	8.89444	9.17302	9.13023	9.62481	9.62292606519713e-05	0.28571050699406
gene7092	2370	2787	2765	2838	2229	2581	2550	2294	2561	2193	2655	1931	17.777	17.2237	17.3987	17.1464	16.4944	17.9423	15.4408	15.4285	15.2888	14.972	14.5225	13.4808	1.05856175114125e-11	-0.223261
gene7095	313	354	363	388	307	305	392	309	408	322	422	342	1.76275	1.66158	1.73446	1.7821	1.7247	1.60121	1.78512	1.57987	1.83406	1.6712	1.75546	1.81334	0.745120927845112	0.0234508214859301
gene7094	1830	2039	2122	2097	1864	1824	2943	2488	2686	2485	3125	2294	21.3673	20.0296	20.9996	19.9664	21.8691	20.0086	27.8334	26.3782	24.8735	26.636	27.0403	25.2931	1.06790677152835e-24	0.35301229963641
gene7097	904	992	1002	1068	909	935	1546	1363	1568	1403	1724	1244	6.45893	6.05558	5.96365	6.09119	6.27665	6.00842	8.83985	8.39452	8.88894	9.28228	8.92565	7.9628	3.39223047883195e-44	0.516157116908558
gene7099	3293	4061	4042	4263	3445	3478	3330	2914	3163	2933	3757	2936	148.906	153.125	155.216	157.173	155.55	146.73	121.916	119.619	114.227	122.167	125.413	125.13	8.36909423480792e-27	-0.33314
gene7547	4527	4977	4700	5331	4448	4504	5219	4142	4843	4072	5485	4076	53.3708	48.9306	47.058	51.2433	52.3693	49.5501	49.8257	44.323	45.6016	44.2217	47.7417	45.2919	0.000222692053781961	-0.126905
gene20212	1998	2510	2382	2554	2075	2254	2212	2253	2301	2082	2530	1963	14.0746	14.7496	14.2554	14.6765	14.6015	14.8237	12.6216	14.4122	12.95	13.5124	13.1595	13.0391	0.000103809728923531	-0.131564
gene20211	231	290	249	282	186	212	395	345	425	394	376	322	2.51485	2.63244	2.29868	2.49745	2.02025	2.14774	3.47828	3.40803	3.69514	3.94698	3.019	3.29719	7.28787806198989e-12	0.556937916290659
gene7544	41	61	41	74	34	62	51	37	40	40	55	32	0.534328	0.65446	0.454041	0.7813	0.432681	0.749084	0.536903	0.429185	0.416864	0.478303	0.521534	0.387865	0.0502516053749564	-0.381283
gene20217	232	303	304	319	276	309	231	292	282	267	302	252	2.50298	2.72586	2.7794	2.80869	2.96754	3.10815	2.01441	2.8643	2.42722	2.64314	2.40584	2.56118	0.0319515487701956	-0.183373
gene20216	570	651	622	598	496	615	689	655	792	666	843	644	15.7652	15.0237	14.6115	13.4773	13.7053	15.8684	15.4333	16.4497	17.487	16.9603	17.2208	16.7923	0.000741607987886226	0.182244098944282
gene20214	369	506	495	517	428	493	559	534	578	539	634	522	8.6771	9.72717	9.84364	9.80357	8.80132	10.7375	10.5262	11.396	10.8813	11.7205	11.0063	11.4865	0.00248327427529228	0.176530415128633
gene20219	24	26	31	33	25	49	54	65	67	70	62	49	0.114319	0.116681	0.126395	0.150212	0.135096	0.243735	0.207473	0.283911	0.299239	0.365059	0.255601	0.221551	8.22046515485441e-06	0.880980307274845
gene20218	1891	2074	2156	2268	1857	1962	2149	2055	2200	1987	2393	1802	26.2668	22.9052	23.6315	23.3261	25.4952	25.3205	24.2196	23.9159	23.5983	24.5181	24.4689	23.5656	0.186171593702304	-0.0445299
gene7548	3732	4381	4246	4633	3779	3891	12150	10212	11697	10155	13263	9540	44.3825	43.4466	42.818	44.8247	44.8565	43.086	117.251	109.978	110.811	111.012	116.233	106.606	0	1.3510584644499
gene4018	312	371	358	386	268	371	585	584	610	563	598	477	12.3964	12.3195	12.0928	12.5138	10.6493	13.7657	18.8564	21.0983	19.3981	20.6395	17.5784	17.9044	1.07663920531382e-22	0.642075261255804
gene4019	1262	1585	1598	1615	1277	1454	1232	1183	1263	1035	1272	1008	7.25454	7.6258	7.72371	7.79328	7.43614	7.91355	5.68457	6.41224	5.86354	5.69083	5.32869	5.39515	5.55372128295001e-26	-0.416198
gene4010	103	147	139	146	107	131	132	131	122	115	115	116	1.70166	2.09627	1.95859	1.95614	1.83374	2.14662	1.79104	2.05628	1.67525	1.90912	1.50622	1.92189	0.162219730512011	-0.160088
gene4011	53	59	72	49	48	58	45	29	45	38	46	38	0.624913	0.582514	0.720681	0.472376	0.563601	0.639933	0.429334	0.30281	0.420853	0.412179	0.399772	0.421478	0.000772623100119282	-0.583647
gene4012	1292	1569	1470	1531	1326	1370	1373	1377	1494	1380	1621	1263	12.6039	12.8194	12.1032	12.083	12.9536	12.412	10.8347	12.2149	11.5815	12.3929	11.6908	11.6835	0.0128957626671788	-0.0956238
gene4013	1316	1625	1542	1425	1187	1480	1361	1271	1430	1361	1484	1238	18.7741	19.515	18.7649	16.6648	16.8687	19.8648	15.776	16.5687	16.4021	17.9913	15.6808	16.7172	0.00105889842317298	-0.15888
gene4014	602	651	702	673	581	591	776	699	789	632	925	627	7.05515	6.35763	6.98523	6.43231	6.79247	6.45704	7.36052	7.43444	7.38081	6.82249	7.9993	6.91771	0.0108004715907233	0.133925948871512
gene4016	2894	3682	3457	3776	2897	3232	4864	4473	5115	4241	5239	4328	16.2195	17.1819	16.3799	17.1155	15.9056	16.9123	22.0584	22.9025	22.873	21.9482	21.5505	22.6146	1.07435535832144e-52	0.418179589421647
gene4017	4049	4890	4884	5013	3933	4622	5464	5068	5715	4842	5945	4799	25.6857	32.283	29.2032	32.6575	31.6937	34.458	32.7736	32.5315	28.904	29.7425	27.6769	33.5821	4.09420869887659e-07	0.130551263114232
gene21162	1500	1678	1650	1744	1439	1495	1588	1421	1580	1341	1748	1323	13.4657	12.567	12.5873	12.7697	12.9067	12.5247	11.5481	11.5816	11.3325	11.0973	11.587	11.2018	2.18697900354919e-07	-0.168517
gene21166	317	328	359	391	285	317	601	527	617	505	660	422	3.11436	2.68455	2.99237	3.14894	2.81814	2.92174	4.81559	4.72672	4.88202	4.59463	4.79032	3.9258	5.27189798842097e-24	0.646416918505727
gene21167	3894	4409	4631	4669	3857	3917	6693	5492	6419	5866	7294	5276	14.884	14.0532	15.0398	14.5538	14.7058	13.97	20.775	19.0604	19.5971	20.8364	20.5882	19.0361	2.34394884469649e-51	0.454971780248188
gene21165	72	73	75	94	77	93	73	41	55	38	55	31	0.599633	0.502109	0.525344	0.633601	0.638029	0.717915	0.48701	0.303328	0.360715	0.286779	0.334779	0.239721	5.79709497116266e-07	-0.824183
NewGene_5638	4518	5160	4968	5404	4399	4848	5041	4489	5187	4596	5348	4303	32.305	30.7666	30.1685	31.5096	31.4121	32.3453	29.1896	29.1407	29.6232	30.2767	28.2293	28.9998	1.3738073958617e-05	-0.104382
gene8815	4484	5180	4820	5166	4369	4784	3727	3435	3818	3375	4187	3076	45.9821	44.2129	50.0499	43.6992	42.6382	54.6042	36.0183	32.0631	36.2125	24.7042	30.4557	31.4301	3.39211328221563e-87	-0.504342
NewGene_5544	34	44	41	17	22	26	58	42	47	32	47	18	0.592989	0.652165	0.620694	0.247463	0.378038	0.428777	0.835708	0.676134	0.672076	0.521989	0.616375	0.300988	0.255131359605188	0.303082048745719
gene8810	6737	8324	8027	8406	6296	7641	7141	6613	7622	6298	7794	6566	91.4142	94.1858	92.5094	93.0014	85.3085	96.7504	78.4626	81.4625	82.6026	78.7275	78.0781	83.9795	2.26879534248559e-10	-0.196188
gene8811	206	250	230	223	182	201	304	269	310	301	376	310	1.16675	1.15162	1.11795	1.04671	1.08102	1.10764	1.39659	1.33952	1.38083	1.5354	1.51082	1.71757	1.14571817002891e-08	0.446871668779308
gene8812	3052	3801	3675	3630	2890	3375	3707	3365	3826	3288	4174	3418	66.2995	68.8711	67.9239	64.2923	62.7352	68.4209	65.2293	66.4498	66.406	65.8647	66.9799	69.9884	0.848575667449169	0.00672596756321791
gene8819	1206	1447	1491	1518	1194	1301	1170	962	1094	952	1125	900	5.34804	5.74023	5.59694	5.5903	6.05376	5.77622	4.19595	4.83054	3.97425	4.13033	3.46095	3.87184	2.40516588215422e-35	-0.482137
NewGene_5548	131	147	141	153	140	130	198	203	173	166	211	178	1.48784	1.38147	1.38014	1.37121	1.66301	1.37865	1.80373	2.08915	1.57599	1.71417	1.71081	1.89027	0.000489679161950879	0.336176831298107
NewGene_5549	22	31	26	34	25	35	43	46	52	41	35	49	0.611638	0.681276	0.588744	0.711115	0.682581	0.889201	0.913504	1.1314	1.10944	0.968229	0.679689	1.27515	0.00878658143589224	0.543727706405365
gene19402	5967	6850	6764	7305	5994	6336	9256	8207	9118	7780	10091	7425	29.6529	28.3881	28.5481	29.601	29.7481	29.3835	37.2484	37.0273	36.1891	35.6226	37.0215	34.7792	5.35522399211181e-49	0.313180520821795
gene19403	56	77	64	70	48	58	40	36	50	61	40	66	0.421809	0.417345	0.384726	0.386492	0.405712	0.351262	0.273066	0.208299	0.292236	0.394772	0.232126	0.40131	0.0320707493160671	-0.414181
gene19400	1338	1685	1471	1632	1443	1531	1609	1358	1602	1232	1678	1303	24.9456	26.1893	23.295	24.8095	26.8627	26.6255	24.2817	22.9788	23.8584	21.1591	23.0885	22.89	0.000528067018739846	-0.142838
gene19401	5478	6002	5813	6401	5376	5616	5596	4905	5615	4741	6394	4471	38.5407	35.2152	34.7342	36.7219	37.7724	36.871	31.8848	31.3271	31.5534	30.7312	33.2111	29.6514	9.51528525195178e-15	-0.222757
gene19406	372	416	420	417	342	437	596	572	662	628	650	577	2.60043	2.42569	2.49803	2.38207	2.38892	2.85734	3.38044	3.63564	3.7005	4.0512	3.36237	3.81103	1.52855990940793e-17	0.531317396187284
gene19407	737	945	953	991	752	845	1076	1054	1183	1038	1313	954	14.4611	15.47	15.8054	15.7543	14.6101	15.1139	17.1029	18.7871	18.5486	18.7811	19.0314	17.6467	6.14958674645517e-09	0.254918016984574
gene19405	269	337	355	362	267	315	192	203	215	185	206	118	3.34072	3.49071	3.74957	3.66419	3.30623	3.65388	1.92867	2.2826	2.12903	2.11157	1.88408	1.37297	2.16428291445643e-21	-0.854873
gene19409	539	630	627	696	565	668	595	619	652	633	720	530	10.6069	10.3528	10.4951	11.1758	11.1071	12.2842	9.48696	11.0692	10.2494	11.49	10.463	9.83469	0.196314038596664	-0.0779163
gene13166	66	88	93	119	73	99	100	75	89	113	112	88	0.83219	0.930519	1.00085	1.23044	0.916944	1.16592	1.03087	0.862341	0.896921	1.31954	1.04583	1.0499	0.897749648310823	0.0203349712541602
gene13165	82	120	107	116	84	129	102	125	134	124	167	112	1.21373	1.48422	1.35521	1.40902	1.24401	1.79661	1.23378	1.6859	1.5926	1.70463	1.83265	1.56372	0.180382996478001	0.173700984862028
gene13164	60	56	93	68	47	54	122	120	110	102	98	84	1.26484	0.971371	1.65486	1.17237	0.978745	1.06321	2.08288	2.29429	1.85327	1.97097	1.51899	1.6601	1.12687022550165e-05	0.669559853103304
gene13162	166	145	176	186	150	172	227	252	213	231	282	187	1.34332	0.977074	1.21537	1.23184	1.223	1.30534	1.49158	1.85395	1.39423	1.7273	1.70095	1.4286	5.78249079628361e-05	0.394370629304755
gene13161	92	70	74	96	80	76	104	83	99	98	95	77	1.03112	0.656215	0.704627	0.882254	0.917529	0.792926	0.945152	1.10903	0.892405	1.01762	0.791314	0.826512	0.504738167522229	0.0964247346532088
gene13169	71	67	70	62	63	63	48	56	77	58	86	56	0.315732	0.250226	0.265958	0.242569	0.278715	0.263864	0.171896	0.225541	0.275488	0.238004	0.283999	0.236899	0.349769699575553	-0.152618
gene13168	21	45	45	28	45	28	36	33	41	32	51	34	0.200728	0.374624	0.380884	0.226294	0.442253	0.256185	0.285951	0.291944	0.323799	0.294319	0.369556	0.319651	0.983705128912318	0.00485062033451635
gene26308	1417	1549	1524	1521	1206	1411	1961	1802	1823	1708	1916	1597	10.403	9.4818	9.50353	9.10144	8.83603	9.66259	11.6535	12.0243	10.683	11.55	10.3822	11.0867	3.49105342576685e-08	0.239086069587287
gene26303	697	841	813	830	683	770	934	824	1059	821	966	861	17.0193	17.1284	16.8763	16.5367	16.6692	17.553	18.4779	18.2772	20.6619	18.4676	17.4167	19.8152	0.00172777733443327	0.150995202819052
gene26302	288	325	362	352	286	352	296	339	345	316	379	300	3.04355	2.92241	3.46997	2.98184	3.06444	3.56659	2.63785	3.27721	2.9138	3.13969	2.95767	2.98794	0.307397246814063	-0.0787756
gene26306	508	657	579	610	374	592	570	534	582	504	671	511	13.5599	14.9599	13.4766	13.3647	10.1324	15.0242	12.6491	13.1918	12.7378	12.7099	13.2881	13.1772	0.430616549122728	-0.0613767
gene26305	1151	1346	1295	1316	1076	1255	1534	1360	1585	1357	1605	1275	8.62739	8.39896	8.24573	8.14761	8.15131	8.88467	9.2815	9.26482	9.59894	9.44234	9.00021	8.99193	9.25939196145426e-05	0.14020767149577
gene26304	651	699	713	705	584	653	893	871	977	805	1097	815	10.7283	9.36094	10.0538	9.45101	10.0188	10.1104	11.6268	13.0984	13.1276	12.4636	13.031	12.6345	1.92802534530527e-14	0.356018696608894
NewGene_4630	211	237	250	248	199	196	918	772	888	743	889	649	14.7801	14.0185	15.0443	14.287	13.9349	12.8837	26.4561	24.7496	24.92	25.3362	25.5252	23.7163	9.86097038727413e-173	1.76760214007504
gene5917	305	377	333	389	342	343	337	315	320	312	404	297	5.17384	5.01384	4.39391	5.02869	5.47159	5.02726	4.68289	4.62679	4.254	4.64965	5.07841	4.47964	0.0173690013825139	-0.162894
gene24339	34564	40009	38272	39192	34363	36158	37020	32879	37448	32178	38754	30866	222.904	215.153	209.626	206.094	221.306	217.603	193.329	192.49	192.882	191.183	184.506	187.622	3.27545228679981e-20	-0.179403
gene12696	461	655	645	638	513	559	703	627	737	609	726	571	5.32247	6.29619	6.36708	6.03114	5.94476	6.03514	6.59346	6.56072	6.78432	6.49977	6.19522	6.21912	0.0465243474228008	0.109155766406414
gene22539	2071	2582	2381	2761	2204	2257	2178	2010	2199	2011	2407	1863	16.0562	16.6947	15.6756	17.4555	17.0648	16.3331	13.6762	14.1517	13.6221	14.3675	13.778	13.6122	1.43737650870427e-15	-0.2568
gene16534	300	387	415	396	245	304	277	251	350	257	314	233	1.57681	1.68382	1.83827	1.68262	1.26814	1.49565	1.17643	1.03578	1.49754	1.25658	1.23669	1.14983	3.18871809562894e-05	-0.367174
gene12693	244	315	271	354	271	279	271	257	246	261	329	219	7.99592	9.27829	6.05768	8.49517	8.00879	8.77628	7.0815	7.09879	6.95007	7.20828	9.11739	7.1704	0.00656000883456306	-0.218821
gene12690	638	719	647	702	595	618	1162	889	1085	976	1132	972	7.52412	7.07336	6.48474	6.74766	7.00831	6.803	11.1019	9.52303	10.2224	10.6083	9.86245	10.8081	2.46937658612273e-32	0.576819613766469
gene16530	2317	2552	2422	2666	2294	2105	2540	1964	2453	1986	3018	2138	75.6028	69.438	67.1864	70.9684	74.7555	64.0908	67.1773	58.2169	63.9737	59.7963	72.6925	65.836	0.0179315139524015	-0.1228
gene22530	2254	2678	2752	2800	2145	2527	3982	3346	3839	3510	3801	3058	13.5494	13.3795	14.066	13.7456	12.8733	14.0937	19.6349	18.3458	18.7108	19.4604	17.0603	17.3456	5.45470916628914e-30	0.42164157625885
NewGene_6771	79	120	105	93	103	95	72	57	15	87	104	16	1.34181	1.77894	1.59467	1.38749	1.70857	1.51568	0.917344	0.931423	0.311064	1.37236	1.24459	0.410852	0.0541549603199347	-0.865888
gene22532	2845	3362	3346	3567	2801	2875	3761	3293	3736	3240	4013	3025	48.5854	47.8785	48.5428	49.6738	47.7761	45.8309	52.0143	51.0595	50.9605	50.9778	50.5998	48.6985	0.00606904575095615	0.0766552971879849
gene5911	51546	63310	60950	62811	51676	56417	66816	60277	69351	59754	74197	59260	268.503	275	269.653	266.787	268.813	274.246	281.838	285.041	288.522	286.766	285.328	290.964	8.11673531692832e-07	0.0815548092202669
NewGene_6774	127	162	129	135	127	127	241	152	210	193	229	178	1.54578	1.7291	1.36221	1.2502	1.47295	1.41607	2.29085	2.12542	2.0775	2.16195	2.16672	2.00884	1.19302500252421e-06	0.484190706595934
gene21318	1496	1673	1654	1729	1595	1624	1837	1594	1824	1501	1939	1468	33.9745	31.6663	32.1377	32.5779	36.8933	34.493	34.0773	33.5144	33.2929	30.9995	32.6946	30.9043	0.354822347140069	-0.0357656
gene18468	69	104	95	85	76	107	162	160	167	161	124	129	0.341767	0.649151	0.562254	0.333169	0.365797	0.488473	1.17057	0.864379	0.72981	1.13712	0.591034	0.590238	2.8400058822186e-07	0.674068412480117
gene18467	59	48	80	95	51	74	96	52	55	58	50	39	0.803612	0.519606	0.877595	0.965275	0.459725	0.865133	1.03377	0.8412	0.553385	0.657043	0.483774	0.506959	0.141976839341201	-0.303212
gene18466	726	903	920	983	687	758	806	715	704	651	802	645	5.14992	5.39574	5.69397	5.69432	4.82157	5.29755	5.46331	5.53491	4.55569	4.7509	4.80453	4.92709	8.51059754848882e-08	-0.286322
gene12349	60	51	47	68	48	52	85	64	76	54	82	60	0.381973	0.410712	0.246281	0.533467	0.297224	0.309495	0.666998	0.386922	0.584658	0.484523	0.382594	0.367367	0.0827669478638955	0.274400870832854
gene12344	53	55	54	72	59	42	44	36	45	45	70	50	0.48935	0.415236	0.419058	0.612378	0.538502	0.351949	0.321445	0.341688	0.326725	0.373789	0.494193	0.430638	0.0968154495573274	-0.299921
gene12346	1439	1812	1668	1782	1558	1512	1914	1748	1839	1611	2016	1396	30.6776	32.2189	30.2009	30.9761	33.1606	30.0822	33.0478	33.8334	31.3047	31.6348	31.7327	28.0449	0.709852654247492	0.0169354854068937
gene12340	254	259	298	303	268	228	274	203	222	237	276	147	1.67822	1.42318	1.66746	1.63193	1.76307	1.4033	1.46542	1.21331	1.16715	1.43832	1.34434	0.910622	0.000704825066419403	-0.340465
gene12341	291	350	297	358	338	290	303	265	296	296	384	298	1.59236	1.5437	1.3512	1.55851	1.79063	1.43697	1.26981	1.27323	1.25501	1.45085	1.50479	1.49075	0.0585363132763244	-0.153154
gene12342	2014	2070	2102	2379	1971	1854	1703	1355	1630	1358	1907	1277	14.6561	12.5578	12.9787	14.1167	14.3206	12.5873	10.0298	8.94049	9.46675	9.0976	10.2345	8.74375	1.30859768910384e-28	-0.521107
gene12343	1418	1505	1600	1623	1266	1532	1678	1407	1638	1349	1785	1271	7.86496	6.15392	7.85841	8.46264	7.67107	8.60756	8.04233	7.6253	7.35003	7.27559	6.85193	7.36543	0.140739679935532	-0.0628369
gene21940	100	113	95	110	97	61	115	119	230	86	115	119	0.387283	0.349903	0.30739	0.333834	0.355853	0.209093	0.342193	0.399298	0.688202	0.297681	0.315664	0.413411	0.0606621745684935	0.350968741057636
gene21941	1189	1376	1337	1414	1257	1320	1710	1314	1440	1522	1751	1308	6.40217	6.17901	6.11475	6.21077	6.75924	6.63523	7.45654	6.4229	6.1953	7.54741	6.96339	6.56891	0.0319910108676921	0.106234278254788
gene21944	454	639	574	604	494	521	676	529	622	616	667	506	20.1027	23.6167	21.9006	22.1015	21.4782	21.2487	23.8164	21.1945	22.3148	25.0333	21.5964	20.7579	0.402183403743403	0.0522207836772903
gene21945	1859	2357	2223	2239	1865	2091	2067	1820	2026	1742	2208	1748	7.51645	7.94497	7.63357	7.37997	7.5306	7.8899	6.76677	6.67973	6.54111	6.48659	6.58898	6.65988	4.68484202419588e-12	-0.209598
gene21946	1121	1327	1240	1336	1097	1190	989	919	999	784	1170	877	5.00637	4.94029	4.70099	4.86338	4.89007	4.95716	3.57505	3.72145	3.5605	3.22322	3.85755	3.69001	4.77877280317764e-26	-0.439991
gene21948	2392	2680	2600	2734	2376	2504	3196	2632	2820	2572	3269	2490	14.3585	13.4001	13.0118	11.9268	14.2315	9.97568	15.509	13.0368	13.3982	14.2044	14.4622	14.0651	0.0798375213391694	0.0603676497473783
gene24279	10657	12768	12550	12954	10613	11735	11444	9175	10395	9428	11489	8374	37.8632	37.7447	37.802	37.375	37.5045	38.756	32.8212	29.5377	29.3782	30.9238	29.8564	28.0494	1.58438062396655e-30	-0.331305
gene24278	14075	16520	16657	16941	14033	14369	22471	19314	22921	18956	24532	18643	91.0515	86.7471	86.9577	87.3792	87.17	86.2726	117.422	114.956	115.275	112.462	117.152	113.255	1.78914859082722e-69	0.3639209015011
gene24272	873	942	974	945	893	876	990	824	954	813	1147	829	20.8872	18.8986	19.8206	18.4702	21.3996	19.4902	19.2262	17.9699	18.2896	17.8885	20.3228	18.7188	0.103627049125954	-0.0801871
gene14979	1509	1546	1528	1597	1299	1376	1808	1364	1603	1346	2065	1274	5.12338	4.37951	4.40743	4.42391	4.40561	4.36089	4.97119	4.2058	4.34703	4.2116	5.1773	4.07772	0.94457236177077	-0.00458715
gene14975	2597	2829	2864	3265	2648	2698	3127	2468	2889	2494	3434	2336	43.6812	41.2587	46.8343	46.784	45.5502	44.6352	51.3079	42.8287	44.0326	43.5529	48.0696	45.9355	0.00898079869174364	-0.107751
gene14971	6036	6284	6186	6751	6032	5769	14718	12107	13498	11710	15942	11108	55.9	48.5175	48.7044	50.9651	55.766	49.8424	110.344	101.839	99.8116	99.8901	108.96	96.9354	1.01369579828182e-151	0.996356397243841
gene14970	511	573	585	592	510	551	693	574	644	650	733	566	10.3108	9.64451	10.0301	9.77536	10.3159	10.4608	11.292	10.57	10.4462	12.0791	10.8497	10.7331	0.0160481300220991	0.127848965466544
gene14973	3028	3344	3070	3425	3196	2788	4920	4147	4329	3993	5160	3512	25.044	23.0623	21.5646	23.098	26.3969	21.5218	32.9544	31.1374	28.5958	30.4321	31.5105	27.3785	1.28149780775496e-14	0.371419887171548
gene15375	3453	3991	3713	4238	3368	3798	2811	2630	2926	2462	3074	2448	11.4328	11.023	10.2925	11.4305	11.2105	11.723	7.42829	7.79515	7.76593	7.58095	7.53486	7.66707	2.25304467370281e-86	-0.552649
gene15376	642	842	797	771	621	741	756	708	740	618	808	648	6.95838	7.61877	7.33892	6.82044	6.72679	7.49631	6.64343	6.97103	6.41045	6.17202	6.46788	6.62136	0.00903724853085588	-0.131615
gene15377	855	854	859	882	753	771	686	614	713	577	819	514	4.95246	4.13155	4.23428	4.17275	4.35444	4.18029	3.21602	3.25431	3.30838	3.08738	3.50795	2.80112	2.69753802906883e-15	-0.438977
gene15370	3868	4342	4265	4413	3645	3870	3148	2630	3044	2617	3120	2446	22.1807	20.7391	20.8044	20.6465	21.0482	20.6089	14.6191	13.6827	13.9446	13.8767	13.1944	13.2168	1.12991967706128e-104	-0.610622
gene15372	43751	51905	51166	51356	42839	46877	54038	45577	53060	45527	56487	45213	1564.29	1547.54	1553.76	1497.25	1529.61	1564.1	1564.56	1479.34	1515.19	1499.69	1491.02	1523.72	0.124716953590137	-0.0296387
gene11616	363	460	402	445	370	384	456	476	458	378	488	364	3.24432	3.42468	3.04558	3.24175	3.29516	3.20335	3.2973	3.86008	3.26713	3.10973	3.21857	3.06185	0.727266999437127	0.0246039816326431
gene11615	177	203	185	232	147	166	154	123	136	129	166	138	4.57037	4.36763	4.05408	4.88836	3.79208	4.00211	3.21837	2.87932	2.80653	3.06138	3.15905	3.36414	8.33312740581838e-07	-0.476833
gene11614	1911	2255	2128	2160	1861	2058	2402	2164	2388	2070	2520	2001	6.72417	6.61697	6.35969	6.19759	6.53817	6.75709	6.84507	6.91267	6.71118	6.71054	6.54732	6.63627	0.179487550203556	0.0417914734176257
gene11613	853	1041	1025	1020	896	968	1235	1093	1278	1153	1281	1100	8.26069	8.40602	8.42771	8.04977	8.66306	8.73952	9.68299	9.60195	9.87928	10.282	9.15413	10.0377	1.76498603303592e-07	0.212491868506258
gene11611	525	605	551	556	498	519	997	897	1077	810	1066	950	4.24053	4.08657	3.78744	3.66057	4.0238	3.92304	6.54422	6.59558	6.96641	6.03927	6.35843	7.23137	8.10850852100397e-46	0.744096953196564
gene24898	4371	5260	4820	5172	4284	4542	6103	5256	6108	5133	6387	4926	21.5412	21.6147	20.1728	20.7839	21.0811	20.8873	24.3554	23.5131	24.0425	23.307	23.2369	22.8821	1.07186035666814e-12	0.16414086651133
gene24890	693	759	751	846	693	718	1402	1189	1436	1188	1477	1077	4.52004	4.1282	4.16134	4.50032	4.51609	4.37347	7.40821	7.04413	7.48389	7.14405	7.11666	6.62562	1.85321187228887e-65	0.709483089490225
gene24892	2476	3109	2947	2990	2495	2753	3099	2646	3167	2657	3435	2481	16.214	16.9992	16.4047	15.9908	16.3294	16.8391	16.4411	15.7509	16.5736	16.04	16.6169	15.3311	0.325468315926501	-0.0299958
gene24895	288	320	296	387	290	286	268	193	217	179	281	194	1.09831	1.01564	0.95999	1.20077	1.09979	1.01767	0.826202	0.670745	0.662029	0.629763	0.789185	0.69545	3.76324385523398e-12	-0.579912
gene24894	2017	2370	2107	2328	2043	2670	2258	1977	2022	2204	2562	2414	17.9867	17.624	15.96	16.9325	18.1945	22.2218	16.3048	16.0061	14.4016	18.1069	16.8687	20.2925	0.37884430977549	-0.0943119
gene14398	5655	6757	6462	6773	5736	6171	5562	4637	5216	4449	5479	4254	50.6786	46.2636	48.5543	48.9278	45.3457	46.1699	38.1031	38.3499	39.3213	37.1107	39.5938	41.6585	5.83795532970021e-63	-0.433246
gene14391	3797	4474	4234	4659	3869	4002	3860	3228	3663	3037	4068	2995	42.8229	41.9411	40.4765	42.8322	43.4358	42.1162	35.1411	32.93	32.8555	31.4406	33.7792	31.7079	2.81214963540104e-37	-0.355138
gene14393	42	53	43	24	52	38	55	61	78	49	87	81	0.364395	0.386464	0.312363	0.166724	0.447219	0.31069	0.385868	0.472944	0.538945	0.39137	0.560624	0.664741	0.00279301727492213	0.607043675184408
gene14392	1224	1633	1537	1584	1217	1510	4641	4279	5062	4078	5149	3889	47.0894	52.3989	50.2119	49.6965	46.7487	54.1945	144.619	149.463	155.584	144.578	146.286	141.039	0	1.55088473374417
gene14395	531	531	593	590	494	555	515	514	630	497	593	462	6.0157	5.00356	5.68807	5.43784	5.57521	5.86411	4.72327	5.27897	5.69529	5.17922	4.95667	4.93502	0.0353806786389671	-0.127268
gene14396	3869	4720	4750	4997	4140	4082	3215	3066	3231	3066	3580	2913	57.1984	58.1691	59.1452	59.6433	60.6581	55.7227	38.0556	40.8209	37.7474	41.2172	38.5433	40.017	3.20190095826997e-70	-0.562167
gene29445	35	43	28	34	39	44	124	89	84	100	100	78	0.715549	0.735987	0.485766	0.564898	0.80178	0.847585	2.07337	1.66047	1.3717	1.90172	1.51637	1.51113	9.92174738300616e-15	1.27547061297291
gene29444	200	213	201	231	200	219	97	125	120	87	153	109	3.31785	2.95742	2.83726	3.13237	3.32812	3.40279	1.30802	1.89068	1.58536	1.33289	1.87774	1.69709	8.92638022922508e-21	-0.963946
NewGene_4196	1149	1370	1391	1482	1206	1235	1528	1279	1474	1349	1765	1212	24.924	26.0353	25.9238	30.8693	26.1321	29.4121	29.0473	30.8969	31.1727	27.2327	34.719	29.0756	0.276330530621986	0.0454128009067018
gene6948	1573	1797	1873	1862	1502	1829	1668	1650	1952	1571	1954	1628	8.97456	8.47885	8.99296	8.65978	8.48005	9.65419	7.64701	8.55683	8.87774	8.22707	8.14755	8.69784	0.0382616587643035	-0.0890432
gene6949	305	449	363	359	375	435	469	473	524	494	490	473	3.6688	4.49431	3.70362	3.51592	4.50094	4.87512	4.56154	5.16232	5.02788	5.47064	4.34947	5.35885	0.00123535026017751	0.271676924484222
gene6944	8517	10046	9374	9978	8217	9138	7776	7466	8426	7192	9240	7083	121.534	115.649	105.298	117.448	116.586	120.61	84.3174	95.4952	88.5387	94.5552	89.8201	91.7154	2.31757112095607e-40	-0.317136
gene6945	722	954	879	914	729	758	1022	951	1137	955	1157	933	11.2062	12.1904	11.4467	11.4524	10.9271	10.7983	12.6316	13.4686	13.4803	13.114	13.1183	13.4678	2.40294857916611e-07	0.226695162950299
gene6946	816	871	952	1007	770	876	1269	1100	1246	1016	1354	1114	10.9119	9.71942	10.8186	10.9821	10.2881	10.9396	13.7468	13.3572	13.3153	12.5305	13.3715	14.0562	7.15954146210434e-15	0.335312444058099
gene6940	366	399	442	388	368	446	420	453	454	386	446	433	5.64685	5.02442	5.82385	4.88781	5.6385	6.42056	5.24967	6.46297	5.72788	5.48968	5.06646	6.37155	0.811897265768533	0.0201143896849622
gene18945	448	560	525	503	455	452	809	697	817	665	866	732	3.65615	3.8083	3.63579	3.34108	3.70196	3.43398	5.34858	5.15906	5.32128	4.99249	5.21165	5.63045	2.68790330381161e-27	0.551575549125612
gene965	43	47	23	46	35	28	62	64	82	69	67	66	0.260896	0.240027	0.118495	0.230116	0.212316	0.160574	0.30947	0.35997	0.405442	0.391293	0.305054	0.383542	1.18502179582592e-05	0.800606813663166
gene14028	2963	3440	3303	3553	3039	3001	2186	1706	1983	1656	2303	1659	25.1149	24.5144	22.3582	25.7094	24.0173	23.1475	15.0079	13.7543	14.6727	12.8231	15.9983	12.4956	1.12248457557438e-121	-0.84095
gene14023	120	100	117	128	116	129	163	157	102	115	142	127	0.517341	0.362013	0.431932	0.452538	0.501674	0.522184	0.573452	0.616896	0.35101	0.466308	0.452811	0.537466	0.507976733067964	0.0943317488695894
gene964	121	133	110	161	123	127	40	47	72	58	51	51	1.90797	1.71007	1.46224	2.05978	1.92358	1.84101	0.502442	0.62781	0.902039	0.822199	0.604638	0.68612	5.75107246914168e-22	-1.36573
gene17619	511	615	577	630	420	637	490	466	546	491	676	399	6.83404	6.86363	6.56718	6.86322	5.61659	7.94689	5.30116	5.45326	5.70928	5.9979	6.64883	5.02453	0.00221048111309859	-0.235426
gene17615	27	47	49	31	42	39	46	31	48	29	41	26	0.113494	0.172862	0.171374	0.158139	0.181701	0.149335	0.154361	0.116596	0.164559	0.123893	0.141748	0.100194	0.391720717726988	-0.185436
gene17614	558	717	647	722	581	691	581	524	632	502	608	538	3.35583	3.70611	3.40232	3.59087	3.68374	4.1112	2.90929	2.86566	3.13314	2.85458	2.69179	3.15553	2.72943491691681e-08	-0.296666
gene17616	417	525	517	535	421	453	485	433	468	426	583	386	1.7582	1.84541	1.8533	1.83801	1.77261	1.78413	1.65749	1.65742	1.57549	1.65271	1.81635	1.53303	0.0224495209985805	-0.133824
gene17611	2732	3291	3214	3395	2639	3198	3151	2705	2941	2512	3338	2521	29.4624	29.5718	29.4241	29.8824	28.4114	32.1843	27.5335	26.4436	25.3165	24.9624	26.5718	25.6169	2.37339236075337e-09	-0.194292
gene17610	3702	4369	4312	4728	3497	4050	3748	3195	3893	3249	4191	3268	22.8631	18.6346	18.1135	19.6673	29.9496	19.404	15.1167	23.4266	16.2001	16.0544	15.5304	15.5774	1.57902635841898e-22	-0.282474
gene17613	239	311	317	352	243	276	574	518	611	544	652	506	2.69611	2.95349	3.04239	3.29508	2.79273	2.91641	5.29322	5.41737	5.58196	5.7862	5.50469	5.50769	1.62311142462952e-48	0.884918436481938
gene17612	2718	3240	3060	3430	2872	3006	3162	2477	3112	2579	3311	2551	19.981	20.6964	19.3979	20.573	20.9411	21.7302	20.1362	17.0898	17.6978	17.2194	19.3318	17.5059	1.63609502320514e-08	-0.183356
gene1736	68	161	157	224	216	166	210	222	179	201	253	150	0.236315	0.434861	0.452486	0.585991	0.76821	0.527164	0.587045	0.615351	0.447336	0.680115	0.627925	0.457284	0.414301313342659	0.207741458169476
gene1735	139	189	139	192	114	151	151	139	125	122	147	90	0.570659	0.628482	0.477022	0.628415	0.45933	0.557249	0.496024	0.506442	0.409176	0.44226	0.435994	0.335164	0.00387964984606147	-0.34022
gene1733	8703	9882	9429	10441	8680	9244	3131	2534	2933	2400	3199	2361	65.8299	62.3309	60.5767	64.3996	65.564	65.2533	19.1778	17.3955	17.7192	16.7193	17.86	16.8332	0	-1.86029
gene1730	1108	1228	1176	1395	1143	998	1333	1148	1306	1153	1583	1033	6.72435	6.21515	6.06133	6.90589	6.92705	5.65504	6.55222	6.32936	6.33089	6.44752	7.09308	5.91214	0.912630590581931	0.00681327875948835
gene1731	894	1078	1199	1047	906	929	957	800	929	806	1060	760	4.24936	4.34652	5.0039	4.26536	4.47356	4.34811	3.77868	3.48611	4.02145	3.73254	3.80075	3.52738	1.02024595439419e-08	-0.278438
gene1738	1198	1417	1434	1650	1206	1420	1561	1417	1597	1457	1736	1318	11.092	10.943	11.2822	12.4588	11.1554	12.2689	11.706	11.9138	11.8109	12.4346	11.8689	11.5012	0.348874426382555	0.0398283676974805
gene5703	1425	1825	1756	1808	1513	1661	1433	1263	1603	1329	1528	1253	9.47753	11.907	13.5817	11.6888	10.6477	14.4215	8.6401	8.95699	8.95706	7.63602	9.26425	8.338	3.05884605614258e-19	-0.335315
gene5701	890	1070	982	1006	816	922	933	834	911	819	965	805	4.51783	4.53023	4.23203	4.1635	4.13525	4.366	3.8351	3.84435	3.69167	3.82788	3.61507	3.84964	3.22568599741185e-06	-0.197172
gene6179	106	127	103	128	114	109	96	102	78	84	86	95	1.05731	1.08971	0.884348	1.06753	1.12083	1.03077	0.752866	0.915971	0.626386	0.76784	0.603612	0.889713	0.00079012791296138	-0.426224
gene6178	157	179	151	205	155	155	250	159	176	183	198	157	4.28752	4.07362	3.49921	4.57568	4.22988	3.94771	5.52858	3.93904	3.83698	4.61065	3.99625	4.04253	0.498551499490959	0.0758833360694853
gene6171	1269	1402	1347	1458	1158	1257	1431	1087	1378	1154	1478	1118	47.126	43.4053	42.4596	44.1465	42.923	43.5334	43.0324	36.6152	40.862	39.4797	40.5188	39.1224	0.000866660397073299	-0.136894
gene6172	144	161	164	203	159	160	198	173	177	145	235	147	2.69658	2.51679	2.60721	3.1168	2.97788	2.79413	3.02517	2.97405	2.65512	2.5184	3.25786	2.60087	0.823143370575541	0.0241685149178232
gene27205	10106	12289	11297	12497	9715	11189	8968	8203	9558	7935	9472	7588	122.239	123.953	116.058	123.255	117.354	126.304	87.8449	90.0773	92.331	88.4264	84.579	86.5075	5.80979625355339e-75	-0.461905
gene27204	23763	28798	28240	29674	23668	26560	14446	12405	14321	12096	14420	12124	412.499	415.692	415.781	418.209	411.376	432.466	203.406	195.176	198.026	193.722	185.716	199.146	0	-1.09558
gene3289	5865	7024	6682	7038	5950	6404	7319	6128	7526	6597	7593	6092	145.665	145.467	140.943	142.534	147.562	148.419	147.195	138.171	149.281	150.954	139.215	142.621	0.835589424424168	-0.00600998
gene3282	79	119	112	105	93	115	143	168	140	145	142	130	1.03592	1.41212	1.26879	1.12955	1.20632	1.40623	1.53521	2.11129	1.46369	1.82756	1.47521	1.73459	0.000792528316231207	0.399047542937208
gene3285	466	605	521	623	529	584	513	432	461	426	579	396	6.55747	7.09646	6.21887	7.14434	7.43213	7.67157	5.84471	5.51063	5.18359	5.52139	6.0082	5.24446	3.06540262228305e-08	-0.336795
gene3286	809	962	1044	1005	836	890	597	514	594	508	634	496	4.53909	4.50109	4.97474	4.59967	4.68432	4.65886	2.71081	2.6154	2.65951	2.62533	2.62504	2.61954	2.21158093721138e-72	-0.818522
gene16468	747	912	880	999	753	720	955	796	969	800	1029	758	6.63847	6.78985	6.66224	7.23433	6.6923	5.94609	6.88616	6.4364	6.89501	6.56358	6.76343	6.36976	0.92281932904008	-0.00550252
gene4159	917	1044	993	980	844	917	1216	1053	1269	1037	1223	1006	10.1625	10.0377	9.72053	8.90915	9.47553	9.85805	11.0698	11.03	11.3147	10.7076	10.1182	10.6825	7.41366586903291e-05	0.167492365833867
gene4158	7004	8332	8057	8590	6804	7781	7463	7144	7788	6431	8279	6741	115.795	116.745	112.753	119.108	115.085	123.555	103.761	106.612	105.975	96.3673	101.526	105.926	8.94222081998642e-12	-0.173524
gene4150	1939	2515	2309	2489	2011	2170	3116	2844	3056	2705	3308	2658	18.857	20.2028	18.9128	19.4586	19.6064	19.4225	24.1782	24.911	23.3976	23.9974	23.4257	24.2102	2.17165438394298e-27	0.310989731180385
gene4153	436	561	498	542	432	484	483	516	529	502	518	431	1.83592	1.96993	1.78061	1.86102	1.81655	1.90147	1.6496	1.97235	1.78199	1.94815	1.61148	1.71277	0.276443884473779	-0.0704246
gene4154	1210	1268	1331	1338	1071	1238	1077	971	1051	959	1119	883	6.93294	6.01308	6.53625	6.20318	6.14113	6.69332	5.01953	4.99691	4.81792	5.11335	4.72121	4.77227	1.34969756228776e-21	-0.387624
gene4156	2237	2728	2723	2944	2238	2691	6928	6354	7194	6215	7174	5949	17.0868	17.469	17.7443	18.4458	17.0926	19.2041	42.7623	44.2319	44.0254	44.0151	40.622	42.9199	0	1.27079081011893
gene20052	708	921	885	1002	748	842	1640	1556	1706	1555	1852	1483	7.40351	8.14404	7.92669	8.7035	7.80997	8.29576	13.7956	14.7929	14.1341	14.9414	14.2823	14.3905	8.56252980996538e-102	0.854931827735422
gene16464	9275	11056	10716	11458	9165	10023	6265	5414	6300	5417	6559	5140	235.887	234.463	231.473	237.612	232.765	237.878	129.016	124.994	127.965	126.928	123.136	123.206	0	-0.901766
gene5280	3268	3929	3740	4180	3247	3701	3331	2932	3422	3015	3524	2906	91.5747	91.834	89.025	95.5307	90.8868	96.7844	75.6004	74.6015	76.5935	77.8512	72.909	76.7636	2.38063739375418e-26	-0.29207
gene5281	1230	1281	1283	1404	1220	1077	1540	1384	1505	1254	1667	1263	10.1722	8.86584	9.04336	9.46439	10.0817	8.31503	10.3086	10.4075	9.93412	9.55921	10.1918	9.83537	0.0210701480314877	0.108659334023788
gene5284	53	71	97	62	59	75	32	32	27	45	37	48	2.6447	2.96469	4.12517	2.53337	2.95268	3.48426	1.27478	1.42608	1.07856	2.03883	1.33388	2.24606	4.35138703761048e-07	-0.987704
gene8749	40	30	50	47	37	57	66	47	74	45	41	54	0.210819	0.131245	0.227759	0.204858	0.196493	0.28324	0.283955	0.227434	0.316591	0.219838	0.162008	0.271313	0.256488919295625	0.236450123858185
gene7933	1447	1904	1747	1767	1611	1513	2048	1888	2287	1874	2293	1817	85.3888	93.6716	87.5339	84.9921	94.9437	83.2895	97.8729	101.12	107.757	101.848	99.8835	101.05	2.48515244710306e-07	0.201082529373533
gene8746	505	595	579	631	492	587	580	555	674	531	719	548	9.92479	9.7438	9.65461	10.1084	9.64049	10.762	9.23078	9.89452	10.5698	9.61566	10.4296	10.1493	0.991190966913222	0.000658378130056164
gene7931	74	68	75	72	56	52	105	97	117	105	123	113	0.864101	0.655939	0.740022	0.679369	0.644307	0.558346	0.99477	1.03104	1.08362	1.12478	1.0635	1.24447	7.17338262496786e-07	0.646945714327092
gene7936	2056	2405	2337	2572	2068	2156	1638	1491	1740	1451	1739	1437	47.8043	48.2918	47.6322	49.6911	48.6437	48.956	31.2644	32.4946	33.2986	32.6374	31.4884	32.4818	3.52141232104412e-88	-0.604916
gene25636	588	692	698	667	624	655	753	676	768	615	780	699	4.0565	3.98636	4.09402	3.75366	4.29984	4.21889	4.21066	4.23828	4.23405	3.90931	3.97488	4.54665	0.459576421369921	0.0405183772136964
NewGene_2907	276	265	300	366	212	323	486	374	433	362	451	382	2.1711	1.72861	2.00074	2.34973	1.66055	2.37125	3.05226	2.64283	2.68593	2.59712	2.5998	2.7976	3.77323204311491e-07	0.427722830268488
gene23972	7724	8882	8707	9211	8032	8095	7486	6211	6811	6270	7722	5653	284.081	272.404	271.98	276.226	295.021	277.851	222.948	207.376	200.06	212.462	209.677	195.969	1.88471394773124e-50	-0.426595
gene23977	2373	2784	2691	2919	2444	2608	2710	2666	2930	2551	3206	2472	45.5471	44.5481	43.8655	45.6804	46.829	46.7023	42.1118	46.4439	44.9162	45.1015	45.4286	44.7181	0.438239472290697	-0.024507
gene23975	1032	1224	1246	1383	1013	1157	1240	1122	1296	1082	1314	1089	8.47467	8.95854	8.78572	9.94449	8.28572	8.78225	8.19559	8.48301	8.51243	9.22943	7.76769	8.38679	0.097494301942143	-0.0678757
NewGene_2900	21	25	33	37	26	25	563	460	573	476	680	468	0.763364	0.777379	1.04127	1.15934	0.898574	0.801086	18.0566	16.5452	18.5391	17.9178	20.7697	18.0423	1.26049776190773e-233	4.17682011901008
gene23979	977	1036	917	1041	925	976	1428	1208	1369	1155	1590	1140	9.25003	8.1822	7.37225	8.03973	8.74903	8.62458	10.9546	10.3904	10.3535	10.0823	11.1203	10.1773	7.81854690070709e-13	0.331124529053881
gene23978	891	974	828	1013	927	932	1292	1016	1186	963	1310	952	5.76934	5.25911	4.55059	5.35039	5.99567	5.63225	6.77283	5.97206	6.13097	5.74439	6.26045	5.81156	0.00189039207779494	0.175138670492104
gene29199	239	314	270	349	249	257	87	82	107	100	117	81	5.30164	5.83635	5.08672	6.32014	5.69471	5.32008	1.54508	1.65429	1.8821	2.02946	1.91231	1.67912	2.6212716165536e-64	-1.63345
gene29198	815	948	884	1005	868	840	97	83	110	81	120	80	17.6199	17.078	16.2268	17.7072	18.7388	16.9451	1.68245	1.61343	1.89256	1.61105	1.90282	1.62788	0	-3.32207
gene20402	410	394	396	399	357	329	345	248	293	279	293	248	1.40749	1.43978	1.17904	1.27656	1.56161	1.18887	0.945456	0.75479	0.955616	0.879595	0.728997	0.799896	1.0452896211722e-10	-0.512893
gene20401	17938	20814	19330	21067	17597	18666	19865	17378	19686	16939	22057	16454	161.556	153.635	144.516	156.766	159.979	155.127	142.172	139.461	138.977	138.155	145.46	130.628	5.35464444557847e-11	-0.129564
gene20404	3380	3788	3806	4037	3261	3493	2652	2401	2607	2272	2843	2212	15.0322	13.5278	14.2166	15.3362	15.4104	15.3719	9.50195	10.0409	9.69757	9.642	9.61097	9.60503	1.18097161972849e-137	-0.626907
gene20405	278	308	306	314	304	288	1306	1087	1362	1214	1502	1167	11.1145	10.3163	10.4218	10.3051	12.1563	10.7677	44.0717	41.4672	43.7762	45.0142	44.6361	44.4804	4.69875067199846e-305	1.99575585165423
gene20408	972	1301	1219	1184	1071	1148	963	795	931	803	980	738	10.892	12.2099	11.6318	10.8552	12.0519	12.0498	8.8017	8.12313	8.35057	8.29234	8.1301	7.81457	5.00145335255331e-30	-0.493591
gene20409	748	852	742	851	695	744	748	712	690	606	822	603	3.94248	3.5543	3.21277	4.25945	3.91983	3.98861	3.3463	4.82004	2.79545	3.44347	3.48693	3.25433	3.62488991734292e-06	-0.237703
gene22311	776	931	947	991	734	936	1095	1066	1142	941	1152	968	7.14639	7.39982	7.49289	7.65103	7.01684	8.05472	8.65686	9.05644	8.48939	8.35695	8.08818	8.69737	0.000213741337622894	0.174833448482454
gene22314	971	1226	1213	1150	1058	1194	547	540	565	519	614	524	5.49396	5.78196	5.84241	5.30874	5.9881	6.32388	2.52586	2.79392	2.55515	2.70956	2.55745	2.79944	9.35396588066076e-114	-1.12846
gene22315	9435	11623	11060	11595	9643	10584	15850	14426	15908	13728	17198	13190	110.557	113.576	110.077	110.791	112.836	115.741	150.403	153.457	148.88	148.201	148.777	145.68	2.56770363637173e-115	0.409760730337828
gene26809	214	237	215	262	239	244	127	123	138	116	166	120	0.587334	0.540546	0.500579	0.58419	0.653471	0.622784	0.280879	0.304352	0.301667	0.291277	0.335404	0.308247	2.32728612548018e-24	-0.929615
gene26800	483	624	619	626	515	519	585	520	586	542	630	458	2.45762	2.64768	2.67503	2.60015	2.61923	2.46603	2.41248	2.40066	2.38154	2.54366	2.36734	2.19743	0.0335159007679653	-0.115211
gene26801	594	691	574	612	591	568	588	589	596	693	823	686	25.392	24.6189	20.8194	21.3213	25.1612	22.6104	20.3544	22.8254	20.3247	27.3056	25.9444	27.5957	0.613951127388211	0.0444770789839229
gene26802	2096	2555	2479	2490	2103	2275	1734	1839	1943	1721	1971	1571	8.98532	9.1402	9.01535	8.4953	8.95741	8.99419	5.80128	6.99109	6.4858	6.8049	6.23215	6.34023	3.70824931535891e-35	-0.462456
gene26805	121	177	182	174	167	179	183	169	146	160	173	131	3.37096	4.10614	4.31552	3.94774	4.65501	4.65563	4.13634	4.27717	3.24308	4.10233	3.54919	3.43783	0.192698347129491	-0.141489
gene8136	1681	1951	1961	2028	1788	1662	1603	1425	1592	1415	1916	1368	17.5991	16.5737	16.9687	17.0351	18.1951	15.8034	13.2253	13.7797	13.8364	14.1585	15.0076	13.1366	6.46234614096245e-19	-0.3399
gene8135	10136	11741	11349	11945	9718	10944	5715	5033	5814	5098	6287	4753	168.108	162.369	159.857	161.532	160.945	169.37	76.745	75.7691	77.0046	77.8894	76.9749	74.3034	0	-1.09891
gene8139	2464	2925	3003	3042	2328	2612	3898	3149	3741	3166	4019	3203	29.1817	28.8832	30.2051	29.3773	27.5299	28.8697	37.3897	33.856	35.3942	34.5459	35.1434	35.7548	9.853408091922e-20	0.283428540031453
gene8138	775	861	749	892	614	660	762	619	694	613	797	620	7.70028	7.13848	6.31876	7.23012	6.09066	6.12196	6.13253	5.58453	5.50551	5.61556	5.84578	5.80289	9.08136704782534e-05	-0.236395
gene10818	420	531	534	551	436	514	606	638	747	561	685	594	3.58058	3.77496	3.86575	3.82814	3.70731	4.08831	4.18267	4.93883	5.08104	4.39973	4.30918	4.7673	4.36324899028872e-06	0.274431357264429
gene10819	61	100	91	78	98	74	75	96	88	98	103	92	0.35783	0.527244	0.48724	0.374086	0.620264	0.44966	0.368636	0.510519	0.430011	0.570038	0.465315	0.533512	0.73169853315043	0.0547539011541876
gene10816	823	920	896	1000	847	897	918	856	1014	852	1076	935	5.30784	4.94828	4.91188	5.26232	5.4545	5.4009	4.79689	5.01302	5.2236	5.06186	5.12628	5.68899	0.730556614366883	-0.0179918
gene10817	223	245	235	233	236	226	1532	1413	1690	1366	1712	1452	2.09875	1.74729	1.71467	1.75873	1.54027	1.99771	7.01476	8.81545	7.64148	6.77434	10.2742	10.1016	0	2.62348565673099
gene10814	2840	3470	3416	3621	2664	3209	3567	3103	3928	3249	3825	3127	41.473	42.3024	42.2508	42.8837	38.7042	43.7744	42.0054	40.9045	45.5203	43.5574	41.0104	42.9115	0.446646056478532	0.0284770082925102
gene10815	301	347	299	344	270	295	418	366	359	321	440	392	3.309	3.16457	2.79387	3.08513	2.96674	3.00528	3.70584	3.65723	3.15301	3.25732	3.56498	4.05168	0.00275591265773165	0.220468812637181
gene10812	1529	1793	1867	1956	1587	1723	2151	2221	2418	2282	2673	2101	5.62403	5.49992	5.83137	5.86454	5.82882	5.91413	6.40709	7.41467	7.10215	7.73294	7.25776	7.28262	4.2166295147885e-15	0.320130921172812
NewGene_3699	118	121	127	129	122	135	146	124	157	149	168	170	1.79082	1.52513	1.62738	1.59488	1.83971	1.90657	1.78789	1.70316	1.8934	2.07432	1.87452	2.42683	0.085119462021683	0.194232351535849
gene10810	126	155	127	145	137	142	152	143	170	135	164	135	2.48821	2.43435	1.97765	2.23943	2.52431	2.49475	2.23894	2.56365	2.61189	2.35136	2.38448	2.23285	0.842447170949176	0.0219090353034163
gene10811	867	955	939	940	781	886	717	827	890	764	1008	803	25.1473	23.1461	23.5014	22.2032	22.9191	23.9755	16.836	21.8242	20.5875	20.4335	21.8155	22.4561	0.0014043813295674	-0.187515
gene846	1176	1428	1360	1347	1162	1279	1423	1247	1386	1225	1554	1176	7.35073	7.45462	7.2422	6.92537	7.23876	7.45287	7.20181	7.05179	6.92613	7.03575	7.17568	6.9268	0.257034980636137	-0.0419064
gene842	2661	3300	3027	3357	2551	3066	2872	2616	2778	2379	2888	2405	20.5746	21.165	19.8768	21.1034	19.8377	22.1819	18.187	18.6061	17.3384	17.0904	16.4342	17.6627	4.85122766915636e-14	-0.257494
gene840	778	911	847	930	831	710	1091	914	1111	882	1153	829	3.34742	3.26703	3.09626	3.26295	3.56874	2.84895	3.8015	3.5681	3.8178	3.49563	3.66416	3.36366	0.0015159585896582	0.163500226084705
gene841	962	1098	1099	1324	1035	981	1409	1211	1414	1235	1613	1144	36.1999	34.344	35.2463	40.2979	38.4666	34.3157	42.4324	40.788	42.2117	42.2882	44.538	39.9014	3.07628183956947e-06	0.214261784499316
gene19679	8347	9743	9740	9711	8256	8868	5726	5052	5840	4872	5948	4839	49.4072	48.0882	48.9433	46.85	48.7797	48.9926	27.4419	27.1305	27.5983	26.5617	25.9769	26.9787	0	-0.848684
gene19678	4152	5038	4706	4958	4034	4465	4173	3967	4386	3779	4774	3639	78.8431	79.4318	75.4827	75.6534	76.4407	79.0802	62.4069	67.3103	66.4537	65.9107	66.589	64.3184	3.52526439335664e-23	-0.234159
gene848	1477	1847	1739	1852	1486	1486	2411	1916	2241	2035	2370	1799	4.96173	5.06	4.89941	4.95104	4.92851	4.51263	6.47126	5.725	6.09244	6.16173	5.98942	5.58267	3.08692264880425e-13	0.281788944873639
gene21468	258	277	300	318	260	255	367	262	325	308	338	291	0.448465	0.401429	0.442977	0.449774	0.451065	0.413078	0.516406	0.413458	0.451134	0.492573	0.433507	0.476895	0.230764552808961	0.0931484894054778
gene21463	182	282	212	211	192	199	279	177	214	235	276	202	1.74207	2.25613	1.72773	1.65106	1.84257	1.78579	2.17299	1.5412	1.63797	2.07741	1.95274	1.82891	0.820450190707651	0.0255627698462331
gene21462	1564	1638	1549	1691	1634	1484	1859	1606	1839	1504	1986	1358	6.18098	5.4188	5.20983	5.47151	6.41554	5.44451	5.9192	5.77569	5.80755	5.49466	5.80327	5.07404	0.841546538910363	-0.0113277
gene21461	1866	2027	2097	2170	1871	1918	2713	2168	2590	2088	2868	1958	21.8	20.0827	20.8915	20.6361	21.8928	20.0875	26.0533	23.3195	24.0901	22.9838	25.1115	21.3948	1.65658014667962e-05	0.171987529372692
gene21460	984	1166	1060	1139	1047	1004	912	727	935	794	915	739	6.39925	6.26689	5.80275	6.01052	6.74319	6.04141	4.80491	4.33597	4.81602	4.74341	4.35694	4.48712	2.97683944367652e-22	-0.440411
gene21467	2122	2475	2212	2365	2177	2309	2733	2320	2665	2390	2932	2204	16.0972	15.6542	14.2477	14.6283	16.4936	16.3445	16.7867	15.9739	16.1461	16.7033	16.4203	15.7558	0.0685267236283493	0.0661069830501957
gene21466	1106	1441	1451	1502	1226	1389	1480	1357	1601	1346	1512	1261	11.7598	12.7735	13.1016	13.0259	13.0187	13.7776	12.7465	13.0984	13.5936	13.1832	11.8692	12.6418	0.858020873636136	-0.00866922
gene21465	30293	35865	34518	36768	30082	31883	22139	19310	22185	18563	23627	18317	359.916	355.329	348.325	356.203	356.929	353.505	213.003	208.278	210.517	203.196	207.239	205.133	0	-0.772872
gene21464	980	1088	1075	1136	900	1044	1007	867	1023	871	1044	837	3.33291	3.08651	3.10552	3.15225	3.05739	3.31507	2.77446	2.67711	2.78021	2.72925	2.62348	2.68494	8.0372461863472e-09	-0.228358
gene26118	1115	1472	1408	1415	1199	1276	2047	1703	1994	1651	2091	1761	15.1462	16.9497	17.2347	17.5608	17.0344	16.4192	24.2317	23.8698	24.3848	22.0073	22.5178	24.8282	4.76600124855774e-31	0.425377167970884
gene26119	864	1023	1097	1054	856	969	1427	1174	1383	1141	1401	1110	12.8329	12.6514	13.7463	12.8102	12.7557	13.4664	17.1355	15.5949	16.3655	15.7262	15.2844	15.571	1.0813158223e-12	0.292620023436933
gene26117	1815	2150	2115	2187	1824	1951	2025	1910	2090	1726	2292	1786	18.8382	18.6142	18.6505	18.5137	18.9111	18.866	17.0283	17.9957	17.3274	16.5097	17.5619	17.4708	0.000144766190991709	-0.114485
gene23191	1164	1342	1372	1491	1228	1232	1406	1255	1299	1174	1564	1046	20.8468	20.0436	20.8722	21.7832	21.9602	20.6012	20.3999	20.4018	18.5798	19.3722	20.6835	17.6541	0.0146269544060974	-0.106829
gene23192	1074	1060	1146	1182	1198	1038	921	763	928	710	941	664	14.6255	12.5995	13.5102	13.5414	16.6835	13.4181	10.3794	9.89623	10.886	9.51534	9.3114	8.97459	7.33067320359833e-19	-0.542599
gene23194	2086	2531	2418	2414	2271	2047	1938	1527	1769	1522	2133	1463	9.62405	9.73123	9.47596	9.0784	10.458	8.80953	7.2345	6.394	6.51313	6.46496	7.26044	6.35337	1.07149638836472e-29	-0.506322
NewGene_2123	224	245	246	278	209	250	132	143	146	130	200	102	2.73551	2.58096	2.4666	2.68947	2.54064	2.76377	1.20428	1.58892	1.37283	1.37983	1.71677	1.12142	1.07180971944042e-19	-0.861188
gene23198	265	342	378	383	291	322	912	823	909	769	1023	812	3.06223	3.31181	4.19271	3.48851	3.16586	3.38946	7.66097	8.00825	7.28526	7.40681	7.80865	8.22023	5.76986235748111e-131	1.31893214208733
NewGene_2128	37	55	56	55	55	38	6	4	6	6	8	8	0.668012	0.674502	0.611406	0.699292	0.9398	0.444395	0.054734	0.037942	0.051416	0.061426	0.065044	0.078141	7.79939760457887e-25	-3.048
gene9770	296	322	279	316	269	285	299	284	299	262	342	298	3.45442	3.14017	2.77128	3.00628	3.13969	3.10706	2.82353	3.01076	2.79064	2.81496	2.95097	3.27582	0.331562879571046	-0.0746247
gene9771	3883	4606	4253	4483	3653	4201	4389	3974	4490	3938	4882	3619	79.4288	78.7223	73.0619	75.226	74.7551	80.2991	72.5441	73.9724	73.4473	74.3246	73.7624	69.8606	0.00370844450469083	-0.0771913
gene9776	829	918	852	940	672	914	1156	1131	1234	1139	1179	1045	8.62415	7.651	7.61467	7.78965	6.99879	9.33271	9.29568	10.55	9.91747	10.5426	8.58147	9.97368	1.10692356913741e-09	0.342941038398409
gene9777	581	671	695	627	570	616	860	718	780	721	951	699	7.83309	7.76018	7.56988	6.93058	7.72879	7.74131	8.95219	8.7233	8.07311	8.74882	9.33917	8.74729	1.71443876052594e-06	0.239846343316291
gene9774	466	504	519	540	383	438	813	683	883	715	932	717	2.00793	1.8111	1.84745	1.90024	1.64723	1.76001	2.76589	2.51054	2.96177	2.76065	2.89056	2.84064	3.00814275106383e-33	0.645718250810825
gene13736	1051	1399	1345	1254	1117	1222	1462	1311	1515	1281	1485	1257	13.4409	15.1539	14.7878	13.1569	14.2547	14.5208	15.0933	15.3088	15.2663	15.2272	13.958	15.251	0.0511629102947161	0.0836852556413264
gene13737	295	307	337	306	290	282	591	561	645	514	630	460	7.3254	6.36622	7.09993	6.20046	7.18766	6.53225	11.9044	12.6597	12.8146	11.7607	11.5691	10.7727	4.51267910499953e-38	0.812560118056822
gene17892	6558	7527	7281	7711	6380	6799	5556	4873	5680	5036	6006	4880	55.9647	53.5623	52.7727	53.6585	54.3672	54.1465	38.3924	37.7493	38.7107	39.5945	37.8368	39.2538	2.97861218179186e-118	-0.487722
gene17891	3725	4458	4333	4340	3700	3950	4868	4249	4814	4013	4971	3782	26.0051	26.0953	25.4141	24.9053	25.7839	26.3064	28.0878	26.561	26.6605	25.5507	25.2237	24.6055	0.22663991045907	0.0338593488234944
gene13731	1842	2189	2359	2331	1847	2048	2422	2159	2470	2148	2596	1998	32.6104	32.3246	35.4847	33.6546	32.6684	33.8463	34.7384	34.7103	34.93	35.0407	33.9446	33.3479	0.217935722445275	0.0414261336192603
NewGene_4405	67	61	96	57	49	49	85	47	38	56	65	55	0.979741	0.698288	1.14336	0.553795	0.826096	0.70946	1.13082	0.636495	0.63871	0.934118	0.920991	0.918298	0.292105446638847	-0.21852
NewGene_4408	34	66	64	37	27	45	75	66	127	47	73	75	0.407368	0.624326	0.549225	0.580554	0.502526	0.461385	0.579376	0.609235	1.09601	0.611944	0.723376	0.726815	0.00187388749099378	0.678505929624045
gene27447	49	53	70	60	42	57	51	19	42	27	61	35	0.225266	0.204255	0.277755	0.226328	0.191915	0.248662	0.190774	0.079869	0.156126	0.112375	0.20885	0.153273	0.0033408091987246	-0.596272
gene27443	101	143	156	148	129	106	102	82	98	109	96	105	1.60164	1.89535	2.10538	1.92494	2.05141	1.56545	1.30662	1.18006	1.24263	1.59072	1.12787	1.57508	0.000116753098232076	-0.481383
[truncated: 13,560 more rows]
