# Supplementary material for: Dioscorea oppositifolia L. Attenuates Weaning-Induced Intestinal Injury by Regulating Oxidative Stress and Apoptosis in Piglets
Source: Vet Sci. 2026 Apr 8;13(4):365. doi: 10.3390/vetsci13040365 (PMC13119762; doi:10.3390/vetsci13040365)
Supplement: Supplementary file 1 [file vetsci-13-00365-s001.zip › vetsci-4224728-raw data/data Figure 6.xlsx]

## Sheet: Figure 6A
nr_symbol	C1	C2	C3	C4	C5	C6	H1	H2	H3	H4	H5	H6
GPX2	52.3989	54.1945	46.7487	49.6965	50.2119	47.0894	141.039	146.286	144.578	155.584	149.463	144.619
PRDX1	494.544	477.733	460.69	459.476	438.895	452.081	550.473	540.05	519.091	562.013	538.85	535.303
PRDX2	168.188	169.025	156.68	157.233	159.47	155.054	200.783	196.854	196.475	203.7	205.057	192.818
GSR	63.6547	64.5527	68.0938	65.9222	65.1643	68.6264	69.5373	73.6431	70.4555	72.7529	72.018	73.3566
HMOX1	14.4095	14.9771	14.6574	13.77	12.6724	14.3021	44.5658	40.2262	43.8498	43.2451	45.529	37.5559
NQO1	31.4071	31.3517	31.6559	30.8507	29.1724	30.9112	82.0383	79.6645	80.7192	80.9761	81.2108	84.0447
GCLC	21.6545	23.0372	24.2126	21.7979	21.2064	22.486	33.7379	34.5164	33.8346	33.4112	33.06	34.6884
GCLM	10.7366	10.2166	11.7295	11.5151	10.3901	12.4369	13.1157	13.8552	13.8007	13.0016	13.2274	13.4322
GPX4	76.139	79.4735	78.2723	76.2708	75.1542	76.4708	99.6621	102.993	98.369	96.4248	99.6707	96.6132
TXNRD1	69.3472	69.1981	68.2264	67.4538	65.1004	70.7265	70.7841	72.3745	72.3705	74.0252	74.4762	72.5448
SLC7A11	0.32732	0.350295	0.439925	0.423864	0.377465	0.442674	0.599251	0.7652	0.74171	0.60892	0.673352	0.703832
GSTA2	800.763	839.248	884.829	855.236	893.417	870.433	2418.35	2473.11	2505	2480.79	2483.41	2499.27

## Sheet: Figure 6B
nr_symbol	C1	C2	C3	C4	C5	C6	H1	H2	H3	H4	H5	H6
NFKBIA	40.6639	42.7255	39.9761	37.2859	39.4537	35.6762	51.2036	46.8018	49.8799	47.1883	49.937	49.7911
TNFAIP3	6.75	6.97314	6.77563	6.90471	7.21335	7.1261	6.29662	6.13153	5.75858	6.02119	6.44823	5.92365
NOS2	17.7825	21.2586	18.2154	17.3485	16.8036	20.1913	17.7075	18.37	16.5434	16.6302	18.6301	18.6683
PTGS2	1.11748	0.866219	0.905044	0.803099	0.860869	0.99178	0.487658	0.495853	0.659688	0.503268	0.485921	0.472866
IL1B	1.22649	1.13462	1.09509	0.903679	1.42597	1.20174	0.377429	0.413698	0.683936	0.360616	0.679693	0.711352
IL-6	0.090265	0.301683	0.109376	0.20868	0.092712	0.084882	0.165866	0.236235	0.198786	0.167076	0.339547	0.093716
TNF	1.38173	1.19125	0.946043	1.67885	1.3125	0.994579	2.40055	2.44317	1.61781	2.54194	2.22634	2.24931
CXCL8	36.493	36.6581	42.1419	35.8464	34.591	42.3107	23.1122	27.655	26.2146	25.3308	25.2497	28.8386
CCL2	30.06	31.9537	30.4262	26.8585	31.0904	34.3162	24.3285	26.1059	26.3863	25.1746	25.1808	26.9074
NFKBIZ	8.91316	8.81813	9.55846	9.16219	9.00775	9.4472	13.3431	13.6351	12.4745	14.2525	13.8962	13.6659

## Sheet: Figure 6C
nr_symbol	C1	C2	C3	C4	C5	C6	H1	H2	H3	H4	H5	H6
BCL2	2.92259	2.7936	3.32086	2.77017	2.79018	3.13462	1.74349	1.68804	1.73507	1.9613	1.7261	1.87506
BAX	44.8607	42.5751	45.1839	42.4236	37.9317	45.6736	45.4064	41.2709	38.618	41.7295	40.7566	39.6599
BCL2L1	13.1768	14.0078	13.42	12.659	13.6747	12.416	18.8197	18.3379	20.2632	18.193	17.3983	19.4358
MCL1	119.079	114.432	124.679	120.54	117.043	128.338	126.559	137.091	125.551	130.404	131.264	136.947
CASP3	272.404	277.851	295.021	276.226	271.98	284.081	195.969	209.677	212.462	200.06	207.376	222.948
CASP9	8.49031	7.1072	8.03142	7.14815	7.49277	7.43689	6.51512	6.43911	6.94823	6.22177	7.14675	6.8429
CYCS	175.711	170.945	196.486	179.798	175.89	188.961	200.683	209.123	201.953	199.149	202.821	208.133
APAF1	8.92184	8.48103	9.48805	9.18247	8.70919	10.4048	7.17985	8.32633	7.3295	7.57252	7.24817	7.58363
DIABLO	63.6997	66.0763	60.4604	64.002	60.0258	62.9636	69.8567	63.1283	68.8685	69.336	67.6675	69.2742
BID	24.9982	28.9168	28.9588	26.3036	28.03	26.1848	32.2884	32.3435	32.1239	32.3971	31.2915	29.0145

## Sheet: Figure 6D
	C1	C2	C3	C4	C5	C6	H1	H2	H3	H4	H5	H6
GPX2	-0.871519	-0.812226	-1.07202	-0.964624	-0.946491	-1.05927	0.882384	0.947414	0.926502	1.05717	0.985677	0.927009
PRDX1	-0.141771	-0.538298	-0.954756	-0.984996	-1.51032	-1.17099	1.08678	0.867562	0.413678	1.32472	0.842051	0.766334
PRDX2	-0.539345	-0.496451	-1.15147	-1.12105	-0.999059	-1.24155	0.991725	0.82087	0.804204	1.11647	1.17387	0.641776
GSR	-1.52521	-1.25541	-0.226324	-0.850972	-1.07375	-0.0761377	0.178101	1.28477	0.431083	1.05009	0.854204	1.20955
HMOX1	-0.916508	-0.851252	-0.887719	-0.992965	-1.13226	-0.929124	1.03927	0.858724	1.0107	0.986211	1.077	0.737923
NQO1	-0.92345	-0.926895	-0.908045	-0.958317	-1.06732	-0.954495	0.971197	0.912796	0.938953	0.945273	0.951029	1.01927
GCLC	-1.09394	-0.813796	-0.588055	-1.0641	-1.18841	-0.923497	0.927346	1.03215	0.940485	0.882665	0.834158	1.05499
GCLM	-1.16759	-1.61059	-0.373747	-0.53981	-1.46058	0.154984	0.636753	1.13589	1.09998	0.557421	0.713798	0.853494
GPX4	-1.02434	-0.702428	-0.816831	-1.01135	-1.12207	-0.991687	1.00023	1.24785	0.901885	0.751584	1.00088	0.766277
TXNRD1	-0.412724	-0.466495	-0.819925	-1.10452	-1.99153	0.0796397	0.0999829	0.65562	0.654205	1.21969	1.37166	0.714394
SLC7A11	-1.35861	-1.19463	-0.580523	-0.687704	-1.00427	-0.562298	0.422264	1.36566	1.23765	0.479862	0.855062	1.02755
GSTA2	-1.07788	-0.993353	-0.898108	-0.959368	-0.880714	-0.92765	0.913363	0.953718	0.976807	0.959307	0.961203	0.972677

## Sheet: Figure 6E
	C1	C2	C3	C4	C5	C6	H1	H2	H3	H4	H5	H6
NFKBIA	-0.601142	-0.212919	-0.734953	-1.28082	-0.838101	-1.62611	1.21164	0.503559	1.0052	0.568283	1.01421	0.991152
TNFAIP3	0.470378	0.898049	0.52012	0.768179	1.34527	1.18436	-0.437844	-0.782645	-1.59192	-1.01759	-0.128003	-1.22835
NOS2	-0.256973	2.10346	0.0598103	-0.581913	-1.00097	1.42038	-0.312576	0.171216	-1.20564	-1.13705	0.35659	0.383666
PTGS2	1.61927	0.670559	0.825213	0.412126	0.648996	1.15963	-1.03225	-0.990991	-0.210358	-0.953851	-1.04103	-1.10731
IL1B	1.00477	0.796222	0.703706	0.229519	1.42944	0.949442	-1.37193	-1.24329	-0.377536	-1.43271	-0.390022	-0.297605
IL-6	-0.994335	1.46545	-0.75317	0.436652	-0.963221	-1.06303	-0.0638729	0.749496	0.322577	-0.0494765	1.8634	-0.950475
TNF	-0.549931	-0.927859	-1.46594	-0.0169068	-0.683667	-1.35425	1.0647	1.12118	-0.121417	1.24941	0.826261	0.858427
CXCL8	0.711024	0.732456	1.3955	0.626175	0.457108	1.41454	-1.44197	-0.600099	-0.851644	-1.01266	-1.02772	-0.402706
CCL2	0.614872	1.16628	0.724061	-0.398676	0.918939	1.81137	-1.28575	-0.653837	-0.55797	-0.979579	-0.97738	-0.382332
NFKBIZ	-1.06397	-1.11446	-0.733423	-0.933929	-1.01419	-0.788949	0.872259	0.977904	0.544801	1.19446	1.07059	0.988911

## Sheet: Figure 6F
	C1	C2	C3	C4	C5	C6	H1	H2	H3	H4	H5	H6
BCL2	0.891734	0.713713	1.40661	0.680717	0.708898	1.17202	-1.01182	-1.12054	-1.02819	-0.605054	-1.04568	-0.762405
BAX	0.995057	0.176528	1.1075	0.120762	-1.62758	1.27639	1.18448	-0.310003	-1.34779	-0.137222	-0.505983	-0.932134
BCL2L1	-0.941467	-0.619091	-0.845208	-1.152	-0.74609	-1.25358	0.954762	0.8155	1.35262	0.772924	0.533613	1.12802
MCL1	-0.943678	-1.62743	-0.15394	-0.734072	-1.23997	0.343326	0.103334	1.47787	-0.0340807	0.617908	0.730945	1.45978
CASP3	0.769419	0.894081	1.27166	0.857134	0.759603	1.03371	-1.30262	-0.877475	-0.794488	-1.1727	-0.946857	-0.491464
CASP9	1.96747	-0.0330902	1.338	0.0308974	0.556997	0.473162	-0.996232	-1.12534	-0.2846	-1.50193	0.0287119	-0.454041
CYCS	-1.23532	-1.61782	0.319802	-0.915421	-1.2212	-0.223756	0.613984	1.18758	0.701838	0.507214	0.761582	1.12152
APAF1	0.583858	0.160502	1.10086	0.825411	0.382023	1.88152	-1.21469	0.00723847	-1.0458	-0.777888	-1.13721	-0.765831
DIABLO	-0.47421	0.200947	-1.4355	-0.386978	-1.56829	-0.688359	1.22707	-0.640218	0.964217	1.08903	0.639715	1.07258
BID	-1.71235	-0.140455	-0.124712	-1.16385	-0.477347	-1.21265	1.05522	1.07377	0.999761	1.09173	0.714801	-0.10392
