# Supplementary material for: Dioscorea oppositifolia L. Attenuates Weaning-Induced Intestinal Injury by Regulating Oxidative Stress and Apoptosis in Piglets
Source: Vet Sci. 2026 Apr 8;13(4):365. doi: 10.3390/vetsci13040365 (PMC13119762; doi:10.3390/vetsci13040365)
Supplement: Supplementary file 1 [file vetsci-13-00365-s001.zip › vetsci-4224728-raw data/Table 1.xlsx]

## Sheet: SOD
				SOD抑制率（%）				SOD活力(U/ML)
C	L	H		c	l	h						测定空白值：0.068或0.06
0.38	0.374	0.341		0.26097	0.274827	0.351039		12.5266	13.1917	16.8499		对照：0.477
0.382	0.407	0.297		0.256351	0.198614	0.452656		12.3048	9.53349	21.7275		对照空白：0.044
0.416	0.328	0.291		0.177829	0.381062	0.466513		8.5358	18.291	22.3926		样本测试前稀释倍数为2倍
0.376	0.316	0.371		0.270208	0.408776	0.281755		12.97	19.6212	13.5242
0.343	0.295	0.243		0.34642	0.457275	0.577367		16.6282	21.9492	27.7136
0.334	0.318	0.356		0.367206	0.404157	0.316397		17.6259	19.3995	15.1871
							平均值	13.4319	16.9977	19.5658
										*

## Sheet: CAT
			A2									CAT(U/ml)
			C	L	H		C	L	H
			3.338	3.386	3.356		3.318	3.36	3.354			15.29	19.877	1.529
			3.299	3.419	3.395		3.287	3.359	3.387			9.174	45.87	6.116
			3.302	3.433	3.4		3.278	3.409	3.364			18.348	18.348	27.522
			3.299	3.44	3.439		3.28	3.406	3.387			14.5255	25.993	39.754
			3.295	3.418	3.404		3.273	3.384	3.392			16.819	25.993	9.174
			3.284	3.395	3.408		3.274	3.36	3.376			7.645	26.7575	24.464
											平均值	13.6336	27.1398	18.0932

## Sheet: MDA
								空白	0.044	0.041	0.0425			空白	0.037	0.036	0.0365
				稀释倍数3最后cheng3
																						MDA含量（nmol/ml）
	532	C	L	H	D532	C	L	H		C	L	H	D600	C	L	H		DA				C	L	H
		0.448	0.291	0.573		0.4055	0.2485	0.5305		0.096	0.107	0.239		0.0595	0.0705	0.2025		0.346	0.178	0.328		55.806	28.7094	52.9028
		0.46	0.471	0.409		0.4175	0.4285	0.3665		0.085	0.098	0.14		0.0485	0.0615	0.1035		0.369	0.367	0.263		59.5156	59.1931	42.419
		0.508	0.479	0.426		0.4655	0.4365	0.3835		0.092	0.097	0.132		0.0555	0.0605	0.0955		0.41	0.376	0.288		66.1285	60.6447	46.4512
		0.458	0.468	0.454		0.4155	0.4255	0.4115		0.084	0.123	0.164		0.0475	0.0865	0.1275		0.368	0.339	0.284		59.3544	54.677	45.8061
		0.462	0.424	0.543		0.4195	0.3815	0.5005		0.084	0.144	0.276		0.0475	0.1075	0.2395		0.372	0.274	0.261		59.9995	44.1932	42.0964
		0.359	0.487	0.331		0.3165	0.4445	0.2885		0.079	0.224	0.097		0.0425	0.1875	0.0605		0.274	0.257	0.228		44.1932	41.4513	36.7739
																								*

## Sheet: T-AOC
	稀释后浓度（umol/ml）		DA			X	Y
	0.15	0.589	0.553			0.075	0.553
	0.1	0.417	0.381			0.05	0.381
	0.05	0.209	0.173			0.025	0.173
	0.025	0.07	0.034			0.0125	0.034
	0.0125	0.047	0.011			0.00625	0.011
	0.00625	0.043	0.007			0.003125	0.007
	0.003125	0.039	0.003			0.00156	0.003
	0.00156	0.037	0.001			0.00078	0.001
								总抗氧化能力（umol/mL）
	总抗氧化能力（umol/mL）			c	l	h		c	l	h
			1	0.114	0.128	0.117		0.445049	0.506435	0.458203
			2	0.112	0.131	0.139		0.43628	0.519589	0.554667
			3	0.118	0.124	0.122		0.462588	0.488896	0.480127
			4	0.106	0.114	0.136		0.409971	0.445049	0.541513
			5	0.129	0.132	0.128		0.51082	0.523974	0.506435
			6	0.12	0.132	0.131		0.471357	0.523974	0.519589
									*	*
							平均值	0.456011	0.50132	0.510089

## Sheet: 总的
	CAT(U/ml)					MDA（nmol/ml）			SOD(U/ml)				T-AOC（μmol/mL）
	Control	YAML	YAMH		Control	YAML	YAMH		Control	YAML	YAMH		Control	YAML	YAMH
	15.29	19.877	1.529		55.806	28.7094	52.9028		12.5266	13.1917	16.8499		0.445049	0.506435	0.458203
	9.174	45.87	6.116		59.5156	59.1931	42.419		12.3049	9.53349	21.7275		0.43628	0.519589	0.554667
	18.348	18.348	27.522		66.1285	60.6447	46.4512		8.5358	18.291	22.3926		0.462588	0.488896	0.480127
	14.5255	25.993	39.754		59.3543	54.677	45.8061		12.97	19.6212	13.5243		0.409971	0.445049	0.541513
	16.819	25.993	9.174		59.9995	44.1932	42.0964		16.6282	21.9492	27.7136		0.51082	0.523974	0.506435
	7.645	26.7575	24.464		44.1932	41.4513	36.7739		17.6259	19.3995	15.1871		0.471357	0.523974	0.519589
平均值	13.6336	27.1397	18.0932		57.4995	48.1448	44.4082		13.4319	16.9977	19.5658		0.456011	0.50132	0.510089
SEM	1.74798	4.01514	6.04444		2.98965	5.03035	2.20507		1.34264	1.9065	2.17639		0.014038	0.0125261	0.0149088
P			0.111				0.057				0.093				0.032
					a	ab	b		b	ab	a		b	a	a
